# Supplementary material for: Exosome and Microvesicle-Enriched Fractions Isolated from Mesenchymal Stem Cells by Gradient Separation Showed Different Molecular Signatures and Functions on Renal Tubular Epithelial Cells
Source: Stem Cell Rev. 2017 Jan 9;13(2):226–43. doi: 10.1007/s12015-016-9713-1 (PMC5380712; doi:10.1007/s12015-016-9713-1)
Supplement: Supplementary file 3 — (XLSX 162 kb) [file 12015_2016_9713_MOESM3_ESM.xlsx]

## Sheet: Planilha1
Supplementary Table 3. Raw data of protein array profile on EVs from CF fractions. Fold change was measured using EVs from CF2 fraction as reference.
gene name	protein name	raw data 1			raw data 2			array1	array2	array 1	array2	array 1	array2
		CF1	CF2	CF3	CF1	CF2	CF3	CF1/CF2	CF1/CF2	CF2/CF2	CF2/CF2	CF3/CF2	CF3/CF2
HSD11B1	11bHSD1	0.5	13.1407	-32.2955	68	68.7658	32.7536	0.0380497	0.988863	1	1	0	0.476307
CD244	2B4	-85	-121.521	-138.528	9	24.6102	9.91494	N/A	0.365702	N/A	1	N/A	0.40288
TNFRSF9	41BB	-190	-133.96	-159.979	13.5	42.7919	21.3343	N/A	0.31548	N/A	1	N/A	0.498559
CCL21	6Ckine	19.5	38.981	-9.9509	84	114.045	87.9783	0.500244	0.736553	1	1	0	0.771437
A1BG	A1BG	564	837.335	1291.01	196.5	314.219	285.537	0.673566	0.62536	1	1	1.54181	0.908718
A2M	A2M	-102.5	-67.9807	271.08	26	84.9995	89.8504	N/A	0.305884	N/A	1	N/A	1.05707
ABL1	ABL1	238	390.085	312.449	97.5	162.921	79.9882	0.610123	0.598449	1	1	0.800976	0.490963
ACE	ACE	-112	-136.664	-154.871	57.5	129.155	73.7595	N/A	0.445201	N/A	1	N/A	0.571092
ACE2	ACE2	-41.5	-3.08357	-79.7936	30	57.0776	34.8299	N/A	0.5256	N/A	1	N/A	0.61022
TNK2	ACK1	264.5	610.195	508.57	268	473.309	265.812	0.433468	0.566226	1	1	0.833456	0.561604
ACPP	ACPP	-74	-122.603	-155.893	-3	22.0128	4.72433	N/A	0	N/A	1	N/A	0.214617
MC2R	ACTH	36	102.915	48.4003	121	203.83	122.551	0.349803	0.593632	1	1	0.470293	0.601242
INHBA	Activin A	14	224.721	207.213	133	409.498	216.196	0.0622994	0.324788	1	1	0.922087	0.527955
INHBB	Activin B	10	17.3676	-9.9509	20.5	40.7497	12.5559	0.575785	0.503071	1	1	0	0.308122
INHBC	Activin C	184.5	265.922	254.422	57.5	81.6586	62.5232	0.693813	0.704151	1	1	0.956755	0.765666
ACVR1A	Activin RIA / ALK2	110.5	139.618	91.8117	55	82.2268	71.4796	0.791443	0.668882	1	1	0.65759	0.869299
ACVR1B	Activin RIB / ALK4	211.5	390.874	104.925	28.5	96.4312	61.1091	0.541095	0.295547	1	1	0.268438	0.633706
ACVR2B	Activin RII A/B	152.5	265.922	125.383	32.5	35.6361	23.8692	0.573477	0.911996	1	1	0.471503	0.669804
ACVR2A	Activin RIIA	186	348.998	279.6	43.5	37.9088	40.3679	0.532954	1.14749	1	1	0.801151	1.06487
ADAM9	ADAM9	-106	-120.98	-153.85	15	39.5452	37.9443	N/A	0.379313	N/A	1	N/A	0.959516
ADAMTS1	ADAMTS1	-46	-16.063	-93.0726	28.5	25.9089	28.6012	N/A	1.10001	N/A	1	N/A	1.10391
ADAMTS10	ADAMTS10	-31.5	31.5282	120.924	29	51.8828	29.1202	0	0.558952	1	1	3.83543	0.561269
ADAMTS13	ADAMTS13	-138	-140.99	-159.979	3.5	-2.6624	8.87682	N/A	N/A	N/A	N/A	N/A	N/A
ADAMTS15	ADAMTS15	-123.5	-121.521	-159.979	5	17.4674	17.7009	N/A	0.286248	N/A	1	N/A	1.01337
ADAMTS17	ADAMTS17	42	113.191	21.8422	113.5	157.726	133.452	0.371056	0.7196	1	1	0.192968	0.846095
ADAMTS18	ADAMTS18	-118.5	-104.756	-128.824	7	25.2595	6.28151	N/A	0.277123	N/A	1	N/A	0.248679
ADAMTS19	ADAMTS19	321	445.248	662.811	91	120.714	83.6217	0.720947	0.75385	1	1	1.48864	0.692728
ADAMTS4	ADAMTS4	-20.5	-4.16519	-57.8321	58	92.1423	59.2258	N/A	0.629461	N/A	1	N/A	0.642764
ADAMTS5	ADAMTS5	-119	-140.449	-159.979	9.5	44.74	25.4868	N/A	0.212338	N/A	1	N/A	0.569665
ADAMTSL2	ADAMTSL2	-91.5	-84.7458	-142.614	29	60.9737	55.0733	N/A	0.475615	N/A	1	N/A	0.903231
ADIPOQ	Adiponectin / Acrp30	64	713.725	1147.73	96	102.681	77.6077	0.0896704	0.934933	1	1	1.60808	0.755812
CFD	Adipsin	-86.5	-107.46	-82.3472	12.5	31.1037	21.3343	N/A	0.401882	N/A	1	N/A	0.685909
AFM	Afamin	-114.5	-114.49	-157.425	-1	2.53238	6.28151	N/A	0	N/A	1	N/A	2.48048
AFP	AFP	165	252.719	151.568	123	196.038	137.604	0.652898	0.62743	1	1	0.599749	0.701926
AGRP	AgRP	140	344.946	133.251	256.5	307.794	269.935	0.405861	0.833351	1	1	0.386296	0.877
ALB	ALBUMIN	-130	-137.745	-151.807	13	35.6491	23.9296	N/A	0.364666	N/A	1	N/A	0.671254
ALCAM	ALCAM	8	68.024	-4.70541	26.5	108.363	55.9238	0.117605	0.244548	1	1	0	0.516078
ALDOA	Aldolase A	602	901.691	1020.83	225	250.583	276.712	0.667634	0.897906	1	1	1.13213	1.10427
ALDOB	Aldolase B	-87.5	-80.4194	-132.399	-5.5	-13.7013	4.72433	N/A	N/A	N/A	N/A	N/A	N/A
ALDOC	Aldolase C	655	936.303	1598.98	197	259.025	223.768	0.69956	0.760545	1	1	1.70776	0.863888
ALK	ALK	-120	-132.337	-159.979	8.5	24.6102	5.76245	N/A	0.345385	N/A	1	N/A	0.234149
ORM	Alpha 1 AG	-131	-130.174	-159.979	24.5	31.753	31.1965	N/A	0.77158	N/A	1	N/A	0.982472
AMBP	Alpha 1 Microglobulin	-56	-27.42	-93.5833	23.5	63.571	28.0821	N/A	0.369665	N/A	1	N/A	0.441743
LALBA	Alpha Lactalbumin	591.5	857.345	1278.75	259.5	349.284	290.208	0.689921	0.742949	1	1	1.49153	0.830866
ALPP	ALPP	364.5	773.519	1019.81	190	304.479	243.493	0.471223	0.624017	1	1	1.31841	0.799702
AMICA1	AMICA	-118	-123.684	-159.979	-7	0.58434	16.1437	N/A	0	N/A	1	N/A	27.6272
AMPKA1	AMPKa1	-130	-100.429	-159.979	4	26.5582	8.35776	N/A	0.150612	N/A	1	N/A	0.314696
IAPP	Amylin	-96.5	-46.3483	-116.566	397.5	486.946	506.657	N/A	0.816313	N/A	1	N/A	1.04048
ANG	Angiogenin	-10	-6.27207	-9.9509	23	50.9769	15.8556	N/A	0.451184	N/A	1	N/A	0.311035
ANGPT1	Angiopoietin1	-7	56.5419	129.579	76.5	106.658	83.2644	0	0.717243	1	1	2.29174	0.780664
ANGPT2	Angiopoietin2	12.5	59.2436	34.1113	104.5	135.067	128.518	0.210993	0.773688	1	1	0.57578	0.951509
ANGPT4	Angiopoietin4	277	419.917	406.017	24.5	38.477	3.12807	0.659654	0.636744	1	1	0.966897	0.0812971
ANGPTL1	Angiopoietinlike 1	256	284.834	352.513	218	239.612	245.894	0.89877	0.909804	1	1	1.23761	1.02622
ANGPTL2	Angiopoietinlike 2	-1.5	13.9905	14.7029	44.5	49.2724	47.9101	0	0.903142	1	1	1.05092	0.972352
ANGPTL7	Angiopoietinlike Factor	130	213.915	164.2	17.5	22.568	10.6703	0.607719	0.775433	1	1	0.767594	0.472807
PLG	Angiostatin	147.5	234.177	148.988	199	246.998	239.295	0.629865	0.805673	1	1	0.636218	0.96881
ANGPTL3	ANGPTL3	21.5	124.548	61.1686	98	120.714	118.399	0.172625	0.811839	1	1	0.491126	0.980824
ANGPTL4	ANGPTL4	-77	-74.4704	-126.27	22.5	42.7919	20.8152	N/A	0.5258	N/A	1	N/A	0.486429
ANXA7	Annexin A7	-133	-129.092	-159.979	-3.5	-0.714355	-0.985344	N/A	N/A	N/A	N/A	N/A	N/A
APC	APC	139.5	300.851	533.085	19.5	73.9606	63.8973	0.463684	0.263654	1	1	1.77192	0.863937
APCS	APCS	-106	-120.98	-149.764	24.5	56.4282	21.3343	N/A	0.43418	N/A	1	N/A	0.378078
APLN	Apelin	-22.5	8.81424	-38.4242	26	55.7789	54.5542	0	0.466126	1	1	0	0.978044
APEX1	Apex1	-75.5	-18.7671	-66.5145	16	33.7011	28.6012	N/A	0.474762	N/A	1	N/A	0.848672
APLNR	APJ	27	51.814	-9.9509	40.5	65.7496	59.2235	0.521095	0.615973	1	1	0	0.900743
ANPEP	APN	-41.5	-0.920332	-104.309	19.5	68.7658	19.258	N/A	0.283571	N/A	1	N/A	0.280053
APOA1	ApoA1	-136.5	-131.796	-159.979	28	59.0256	26.5249	N/A	0.47437	N/A	1	N/A	0.44938
APOA2	ApoA2	-116.5	-92.858	-159.979	33	70.0645	51.4399	N/A	0.470994	N/A	1	N/A	0.734178
APOA4	ApoA4	929	1766.45	2326.78	202.5	325.258	244.531	0.525915	0.622583	1	1	1.31721	0.751805
APOB	ApoB	-91.5	-54.4605	-130.867	9	9.67521	34.3108	N/A	0.930213	N/A	1	N/A	3.54626
APOB100	ApoB100	-136.5	-118.817	-159.979	9	29.1556	5.76245	N/A	0.308688	N/A	1	N/A	0.197645
APOC1	ApoC1	-23.5	15.304	-59.3643	34.5	90.1943	82.0645	0	0.382508	1	1	0	0.909863
APOC2	ApoC2	-129	-122.603	-159.979	-4.5	8.37651	-4.09971	N/A	0	N/A	1	N/A	0
APOC3	ApoC3	65220	70526.6	66489.6	65239	84744.3	67739.6	0.924757	0.769833	1	1	0.942759	0.799341
APOD	ApoD	-74	-75.5521	-93.5833	15	23.9609	34.8299	N/A	0.626021	N/A	1	N/A	1.45362
APOE	ApoE	-133.5	-123.143	-159.979	-13.5	19.4154	14.5865	N/A	0	N/A	1	N/A	0.751284
APOE3	ApoE3	-34	17.4672	-76.7292	-7	4.48043	1.60996	5.72502e-08	0	1	1	0	0.359333
APOH	ApoH	-72	-65.8175	-97.6692	8.5	25.9089	42.0967	N/A	0.328073	N/A	1	N/A	1.6248
APOM	ApoM	-141	-142.612	-159.979	-2	3.83108	-4.61877	N/A	0	N/A	1	N/A	0
APP	APP	-89	-58.787	-98.1799	14	42.1426	32.2346	N/A	0.332206	N/A	1	N/A	0.764893
TNFSF13	APRIL	-1.5	1.15754	5.78558	79	80.5222	77.6077	0	0.981096	1	1	4.99816	0.963805
AR	AR (Amphiregulin)	73.5	159.881	-9.9509	39.5	82.2268	67.7085	0.459717	0.480379	1	1	0	0.823437
ARTN	Artemin	44	51.814	-1.03356	78.5	74.8404	81.8502	0.849192	1.0489	1	1	0	1.09366
ASPH	ASPH	59.5	68.8441	46.8681	68	178.506	120.994	0.864271	0.380941	1	1	0.680785	0.677817
ATRN	Attractin	-110	-103.133	-154.871	-5	28.5063	14.5865	N/A	0	N/A	1	N/A	0.511694
AXL	Axl	36.5	106.523	26.7676	84	104.386	94.5778	0.342649	0.804708	1	1	0.251285	0.906041
B3GNT1	B3GNT1	-126	-126.388	-159.979	3	34.9998	15.6246	N/A	0.0857149	N/A	1	N/A	0.446421
CD80	B71 /CD80	-3	16.0168	-9.9509	33	52.1133	55.9238	0	0.633236	1	1	0	1.07312
BACE1	BACE1	9	39.6564	-9.9509	61	51.5451	53.5668	0.226949	1.18343	1	1	0	1.03922
SMARCE1	BAF57	-129	-103.133	-142.103	13.5	28.5063	5.24339	N/A	0.47358	N/A	1	N/A	0.183938
TNFSF13B	BAFF	-42	-17.6854	-116.056	20	51.2334	46.7683	N/A	0.39037	N/A	1	N/A	0.912847
TNFRSF13C	BAFF R / TNFRSF13C	-3.5	-9.64916	-9.9509	63	32.7952	24.812	N/A	1.92101	N/A	1	N/A	0.756574
BAI1	BAI1	166.5	476.074	366.076	104	176.558	142.795	0.349736	0.589043	1	1	0.768948	0.808771
BAX	Bax	42	74.7782	15.2275	127	104.954	139.36	0.561661	1.21006	1	1	0.203635	1.32782
BCAM	BCAM	-65	63.9768	-61.4072	48	79.1554	69.607	0	0.606402	1	1	0	0.879372
TNFRSF17	BCMA / TNFRSF17	12.5	41.6827	-9.9509	42	100.977	80.9074	0.299885	0.415938	1	1	0	0.801249
DEFB1	BD1	416.5	520.555	441.686	448	560.065	446.235	0.800108	0.799907	1	1	0.848491	0.796756
BDNF	BDNF	-3.5	14.6659	-9.9509	70	108.363	55.9238	0	0.645977	1	1	0	0.516078
B2M	Beta 2M	-150	-149.643	-159.979	2	-8.50652	-2.54253	N/A	N/A	N/A	N/A	N/A	N/A
Defb4	Beta Defensin 4	-91	-45.8075	-136.485	32.5	41.4932	66.4926	N/A	0.78326	N/A	1	N/A	1.60249
TGFBI	Beta IGH3	45	398.738	739.932	73.5	172.012	183.281	0.112856	0.427296	1	1	1.85568	1.06551
CTNNB1	betaCatenin	-10	2.50838	-9.9509	31	55.5224	24.812	0	0.558333	1	1	0	0.446883
NGF	betaNGF	10.5	16.0168	-9.9509	60.5	90.7494	87.0355	0.655563	0.666671	1	1	0	0.959075
BGN	Biglycan	-125.5	-102.593	-108.905	-5.5	7.07782	11.9912	N/A	0	N/A	1	N/A	1.69419
BIK	BIK	-8	-9.64916	-9.9509	6.5	12.3408	10.6703	N/A	0.526707	N/A	1	N/A	0.864636
SLAMF8	BLAME	-42.5	-38.777	-100.734	22	28.5063	50.4017	N/A	0.77176	N/A	1	N/A	1.76809
CXCL13	BLC / BCA1 / CXCL13	38	54.5157	81.8453	52.5	89.6131	90.8066	0.697048	0.585852	1	1	1.50132	1.01332
BMP15	BMP15	124	178.117	116.99	138.5	166.885	127.575	0.69617	0.829911	1	1	0.656815	0.764447
BMP2	BMP2	-9.5	1.83296	-9.9509	28	57.7951	25.2834	0	0.48447	1	1	0	0.437466
BMP3	BMP3	364.5	490.836	462.668	40	45.8633	56.3952	0.74261	0.872156	1	1	0.942612	1.22963
GDF10	BMP3b / GDF10	-7	-9.64916	-9.9509	110.5	103.818	106.363	N/A	1.06437	N/A	1	N/A	1.02451
BMP4	BMP4	70	97.7425	26.243	78	146.999	122.861	0.716168	0.530616	1	1	0.268491	0.835795
BMP5	BMP5	163	304.421	236.587	174	260.067	239.295	0.535443	0.669059	1	1	0.777172	0.920128
BMP6	BMP6	-6.5	20.0693	-9.9509	44.5	52.1133	34.2398	0	0.853909	1	1	0	0.657026
BMP7	BMP7	174	299.693	92.3362	310.5	379.952	304.818	0.580595	0.817208	1	1	0.308103	0.802253
BMP8B	BMP8	204	281.456	175.215	210	264.044	184.142	0.724801	0.795322	1	1	0.62253	0.697391
GDF2	BMP9	-71.5	-39.3178	-90.5189	24	29.1556	29.6393	N/A	0.823169	N/A	1	N/A	1.01659
ALK3	BMPRIA / ALK3	-3	26.8235	-9.9509	32	46.4315	65.3516	0	0.689187	1	1	0	1.40748
ALK6	BMPRIB / ALK6	0.5	-2.21955	-9.9509	10.5	11.7726	11.1417	N/A	0.891899	N/A	1	N/A	0.946407
BMPR2	BMPRII	0.5	9.93799	-9.9509	42	41.8861	34.2398	0.050312	1.00272	1	1	0	0.817451
BMX	BMX	418.5	557.195	1112.26	22	70.7139	61.302	0.751083	0.311113	1	1	1.99617	0.866902
BNIP2	BNIP2	183	345.198	890.087	148.5	224.609	198.334	0.530131	0.661148	1	1	2.57848	0.883019
BNP	BNP	2.5	13.6815	-9.31249	164.5	205.129	184.32	0.182728	0.801935	1	1	0	0.898555
BTC	BTC	219	335.49	254.947	160	236.203	247.308	0.652777	0.677383	1	1	0.759923	1.04701
BTK	Btk	355	560.44	1204.7	125.5	218.765	177.053	0.633431	0.573675	1	1	2.14956	0.809328
C2	C2	-138	-128.551	-159.979	240.5	314.869	244.531	N/A	0.763811	N/A	1	N/A	0.776612
C3	C3a	-128	-111.246	-159.979	28.5	20.7141	22.8915	N/A	1.37587	N/A	1	N/A	1.10512
C5	C5/C5a	-107	-90.6947	-80.815	-2	-1.3637	3.16715	N/A	N/A	N/A	N/A	N/A	N/A
C7	C7	-99.5	-99.8885	-134.953	111.5	56.4282	95.5601	N/A	1.97596	N/A	1	N/A	1.69348
C8B	C8B	-87	-89.6131	-127.292	9	27.2076	10.9531	N/A	0.33079	N/A	1	N/A	0.402574
C9	C9	25.5	84.5276	6.00948	65.5	126.558	104.903	0.301677	0.51755	1	1	0.0710948	0.828896
MUC16	CA 125	186.5	410.636	678.644	87.5	159.674	140.199	0.454174	0.54799	1	1	1.65267	0.878032
MUC1	CA 153	85.5	243.526	170.465	49.5	98.6358	61.302	0.351092	0.501846	1	1	0.699989	0.621499
CA199	CA 199	137	231.628	176.083	200	287.596	230.516	0.591466	0.69542	1	1	0.760199	0.801527
CA9	CA 9	-59	-48.5116	-128.313	14	37.5971	18.2199	N/A	0.372369	N/A	1	N/A	0.484609
CDH13	Cadherin13	-140.5	-144.776	-159.979	32.5	41.4932	33.2727	N/A	0.78326	N/A	1	N/A	0.801883
CALB2	Calbindin	86.5	248.934	238.393	134	192.791	177.572	0.347482	0.695052	1	1	0.957655	0.921057
CALB1	Calbindin D	-101	-64.1951	-112.48	-7.5	21.3635	-6.69502	N/A	0	N/A	1	N/A	0
CALCA	Calcitonin	-31.5	38.5588	12.649	68	219.414	197.296	0	0.309916	1	1	0.328045	0.899194
CALR	Calreticulin	-130.5	-120.439	-152.828	18.5	29.805	25.4868	N/A	0.620702	N/A	1	N/A	0.855118
CLSTN1	Calsyntenin1	-89.5	-92.858	-156.403	-5	9.02586	1.60996	N/A	0	N/A	1	N/A	0.178372
CT1	Cardiotrophin1 / CT1	144	269.974	256.52	16.5	27.1135	23.3978	0.533384	0.608554	1	1	0.950165	0.862961
CARTPT	CART	-139.5	-143.153	-159.979	45.5	90.8436	96.0791	N/A	0.500861	N/A	1	N/A	1.05763
CASP3	Caspase3	-137.5	-134.5	-157.425	-3.5	-4.61044	2.64809	N/A	N/A	N/A	N/A	N/A	N/A
CASP8	Caspase8	1070	1346.78	1851.8	34	68.1165	45.7302	0.794489	0.499145	1	1	1.37498	0.671353
CTSB	Cathepsin B	-90.5	-109.623	-147.721	18.5	43.4413	35.868	N/A	0.425862	N/A	1	N/A	0.825667
CTSD	Cathepsin D	-116	-110.164	-159.979	-1.5	16.818	10.9531	N/A	0	N/A	1	N/A	0.651269
CTSL	Cathepsin L	-119.5	-100.97	-146.699	6.5	24.6102	31.1965	N/A	0.264118	N/A	1	N/A	1.26762
CTSS	Cathepsin S	-125	-128.551	-159.979	11	34.3504	17.1818	N/A	0.320229	N/A	1	N/A	0.500192
CREBBP	CBP	32	71.5482	83.1301	117.5	193.441	163.557	0.447251	0.607422	1	1	1.16188	0.845516
CCK	CCK	-60.5	-21.4711	-110.437	33.5	75.9087	33.7918	N/A	0.44132	N/A	1	N/A	0.445164
HCC3	CCL14 / HCC1 / HCC3	146	209.862	158.429	147.5	202.681	193.57	0.695695	0.727746	1	1	0.754922	0.955048
CCL28	CCL28 / VIC	250.5	382.094	273.306	242	344.725	322.259	0.655598	0.702008	1	1	0.715284	0.934829
CCR1	CCR1	-2	24.1218	-9.9509	29	26.5453	16.7984	0	1.09247	1	1	0	0.63282
CCR2	CCR2	-10	3.85922	-9.9509	4	31.0907	8.31336	0	0.128656	1	1	0	0.267391
CCR3	CCR3	311	390.874	325.761	107	111.204	104.006	0.795652	0.962197	1	1	0.833416	0.935269
CCR4	CCR4	10	70.7257	19.9484	53	56.0906	71.4796	0.141391	0.944901	1	1	0.282053	1.27436
CCR5	CCR5	17	58.5682	-9.9509	25	77.6813	50.2671	0.29026	0.321828	1	1	0	0.647094
CCR6	CCR6	13	36.9548	-9.9509	23	62.3405	33.7684	0.351782	0.368941	1	1	0	0.541677
CCR7	CCR7	120.5	165.284	133.776	5	48.1361	40.8393	0.729046	0.103872	1	1	0.809367	0.848414
CCR8	CCR8	-10	22.771	-9.9509	28	79.3859	19.1553	0	0.352708	1	1	0	0.241294
CCR9	CCR9	12.5	39.6564	-9.9509	37	27.1135	46.9674	0.315207	1.36464	1	1	0	1.73225
CD163	CD 163	226	406.409	258.618	294.5	428.247	344.415	0.55609	0.687687	1	1	0.63635	0.804242
CD79A	CD 79 alpha	-50.5	-13.359	-79.7936	83.5	144.09	96.5982	N/A	0.579498	N/A	1	N/A	0.670401
CD14	CD14	-9.5	69.3749	-9.9509	52.5	107.227	76.1935	0	0.489617	1	1	0	0.710584
CD200	CD200	-151	-96.6436	-159.979	23	71.3632	39.5014	N/A	0.322295	N/A	1	N/A	0.553527
FCER2	CD23	-115.5	-77.7153	-153.85	25.5	68.1165	49.8827	N/A	0.374359	N/A	1	N/A	0.732314
CD24	CD24	-110.5	-81.501	-151.807	42	84.9995	36.3871	N/A	0.49412	N/A	1	N/A	0.428086
TNFRSF7	CD27 / TNFRSF7	-1.5	18.7184	-9.9509	62.5	91.3176	89.3925	0	0.684424	1	1	0	0.978918
TNFRSF8	CD30 / TNFRSF8	257	371.963	316.319	192.5	343.589	296.804	0.69093	0.560263	1	1	0.850405	0.863835
TNFSF8	CD30 Ligand / TNFSF8	-10	22.771	-9.9509	11	36.2043	8.78475	0	0.303831	1	1	0	0.242644
CD36	CD36	-30	85.0684	52.4861	39.5	59.675	60.783	0	0.661919	1	1	0.616987	1.01857
CD38	CD38	-72	-82.0418	-146.189	21	31.1037	22.3724	N/A	0.675161	N/A	1	N/A	0.719285
CD40	CD40 / TNFRSF5	16.5	40.3319	14.1784	54	98.1358	79.0219	0.409106	0.550258	1	1	0.351543	0.80523
CD40LG	CD40 Ligand / TNFSF5 /CD154	278	502.319	584.888	51.5	66.8859	69.1227	0.553434	0.769967	1	1	1.16438	1.03344
CD44	CD44	-127	-116.113	-159.979	57	34.3504	51.4399	N/A	1.65937	N/A	1	N/A	1.4975
PTPRC	CD45	-117.5	-106.919	-159.979	22.5	27.2076	23.9296	N/A	0.826975	N/A	1	N/A	0.879519
CD46	CD46	-67.5	-97.1845	-149.764	36	46.688	42.0967	N/A	0.771076	N/A	1	N/A	0.901661
CD47	CD47	-44	-33.9097	-116.056	21	38.8958	37.9443	N/A	0.539903	N/A	1	N/A	0.975535
CD55	CD55	-77	-72.848	-127.292	8.5	18.1167	-2.54253	N/A	0.46918	N/A	1	N/A	0
CD59	CD59	-3	-29.5832	-58.3428	47.5	70.7139	65.9736	N/A	0.671721	N/A	1	N/A	0.932965
ITGB3	CD61	-117.5	-96.1028	-159.979	8.5	18.7661	31.7155	N/A	0.452945	N/A	1	N/A	1.69005
TFRC	CD71	743	1054.74	2292.05	354	434.348	313.047	0.704439	0.815014	1	1	2.17309	0.720727
CD74	CD74	-7.5	248.934	151.568	45	49.9348	64.4164	0	0.901176	1	1	0.60887	1.29001
THY1	CD90	-47	-51.2156	-134.442	22.5	29.805	22.8915	N/A	0.754907	N/A	1	N/A	0.768042
CD97	CD97	-45	-6.32843	-28.7203	96.5	121.363	97.6363	N/A	0.795135	N/A	1	N/A	0.804498
CEACAM5	CEA	45	169.435	60.1471	44	96.6878	76.3548	0.265589	0.455073	1	1	0.354987	0.789705
CEACAM1	CEACAM1	-113	-46.3483	-125.759	35	52.5321	18.739	N/A	0.666259	N/A	1	N/A	0.356715
CER1	Cerberus 1	-10	-9.64916	-9.9509	22.5	21.4317	-0.171659	N/A	1.04985	N/A	1	N/A	0
CP	Ceruloplasmin	223.5	253.26	213.878	202.5	212.921	208.196	0.882492	0.951057	1	1	0.844497	0.977811
CFHR2	CFHR2	-144	-142.072	-159.979	-4.5	3.83108	-0.985344	N/A	0	N/A	1	N/A	0
CMKLR1	Chem R23	1	40.3319	-5.22996	50	49.8406	11.1417	0.0247943	1.0032	1	1	0	0.223547
RARRES2	Chemerin	-129.5	-116.654	-159.979	1	31.753	18.2199	N/A	0.0314931	N/A	1	N/A	0.573801
CHI3L1	CHI3L1	297.5	366.83	351.775	199	262.271	187.434	0.811002	0.758756	1	1	0.958959	0.714656
CHRDL1	ChordinLike 1	-1.5	24.7972	-9.9509	60.5	57.7951	58.2807	0	1.0468	1	1	0	1.0084
CHRDL2	ChordinLike 2	158	323.332	199.344	217	250.408	208.654	0.488661	0.866587	1	1	0.616531	0.833258
CHGA	Chromogranin A	103	95.8846	67.8081	-10	58.3763	33.2727	1.07421	0	1	1	0.707184	0.56997
CMA1	Chymase	-142.5	-140.449	-159.979	6.5	-6.55848	4.72433	N/A	N/A	N/A	N/A	N/A	N/A
cIAP2	cIAP2	-120.5	-131.796	-159.979	-1.5	28.5063	28.6012	N/A	0	N/A	1	N/A	1.00333
Ck beta 81	Ck beta 81	-102	-89.0723	-159.979	4.5	1.88304	10.434	N/A	2.38976	N/A	1	N/A	5.54106
CKMB	CKMB	-81	93.1806	887.533	45.5	71.3632	57.6686	0	0.637583	1	1	9.52488	0.8081
CLDN3	Claudin3	-70.5	-49.0524	-122.184	46.5	55.7789	37.9443	N/A	0.833649	N/A	1	N/A	0.680262
CLDN4	Claudin4	-75.5	-52.2973	-122.184	23.5	68.1165	44.6921	N/A	0.344997	N/A	1	N/A	0.656112
CLC	CLC	25.5	46.4106	-9.9509	164.5	189.612	163.872	0.549443	0.867559	1	1	0	0.864248
CLEC3B	CLEC3B	-93	-66.3583	11.1168	29	46.688	40.0205	N/A	0.621144	N/A	1	N/A	0.85719
CLU	Clusterin	493.5	1358.13	2795.63	287	462.27	339	0.363366	0.620849	1	1	2.05843	0.733337
CNDP1	CNDP1	65.5	217.026	156.165	103.5	160.973	107.498	0.301807	0.642964	1	1	0.719567	0.667804
CNTFR	CNTF	327	437.478	379.265	491.5	598.701	469.333	0.747466	0.820944	1	1	0.866934	0.783919
CNTFR	CNTF R alpha	436	663.068	832.476	421	472.565	399.096	0.657549	0.890882	1	1	1.25549	0.84453
TF	Coagulation Factor III / Tissue Factor	34.5	7.91173	-9.9509	13.5	53.8178	29.0545	4.36061	0.250846	1	1	0	0.539868
COCO	COCO	-151	-147.48	-159.979	-13.5	4.48043	-6.17596	N/A	0	N/A	1	N/A	0
CFH	Complement factor H	-121	-117.194	-159.979	21.5	70.7139	42.6158	N/A	0.304042	N/A	1	N/A	0.602651
CNTN1	Contactin1	-117	-128.551	-159.979	-3.5	8.37651	8.35776	N/A	0	N/A	1	N/A	0.997762
CNTN2	Contactin2	-144	-121.521	-159.979	10	73.3113	48.8445	N/A	0.136405	N/A	1	N/A	0.666263
SERPINA6	Corticosteroidbinding globulin	159.5	358.718	348.2	169	267.466	218.578	0.444639	0.631856	1	1	0.970679	0.817216
COII	COX2	-138	-133.96	-159.979	13	36.9478	35.3489	N/A	0.351848	N/A	1	N/A	0.956727
Cpeptide	Cpeptide	165	590.185	294.573	189	284.349	246.607	0.279574	0.664676	1	1	0.49912	0.867268
CPN2	CPN2	714.5	929.272	1746.59	199	340.842	342.114	0.768881	0.583847	1	1	1.87952	1.00373
CKM	Creatinine	375.5	816.243	708.777	332.5	446.686	376.891	0.460035	0.744371	1	1	0.868341	0.84375
CRIM1	CRIM 1	222.5	355.753	364.577	38.5	39.0452	37.5396	0.625435	0.986037	1	1	1.02481	0.961438
TDGF1	Cripto1	225.5	332.788	392.903	28	73.7041	67.2371	0.677608	0.379898	1	1	1.18064	0.912258
CRP	CRP	287	388.463	636.253	116.5	96.6878	122.551	0.73881	1.20491	1	1	1.63787	1.26749
CRTAM	CRTAM	-99	-82.0418	-119.631	33.5	36.9478	67.5308	N/A	0.906685	N/A	1	N/A	1.82773
CRTH2	CRTH2	100.5	124.759	69.2561	57	93.5903	101.177	0.805552	0.609037	1	1	0.555118	1.08106
CFC1	Cryptic	274.5	402.356	447.456	202.5	309.498	251.551	0.682231	0.654285	1	1	1.11209	0.81277
CSH1	CSH1	-107	-128.011	-159.979	7.5	-0.714355	17.1818	N/A	N/A	N/A	N/A	N/A	N/A
CSK	Csk	95.5	136.917	43.0286	166	216.885	163.401	0.697504	0.765382	1	1	0.314268	0.753398
CCL27	CTACK / CCL27	163	307.798	191.476	104.5	128.249	148.788	0.529568	0.81482	1	1	0.622084	1.16014
CCN2	CTGF / CCN2	32.5	89.6374	-9.9509	76.5	70.295	27.6404	0.362572	1.08827	1	1	0	0.393205
CTLA4	CTLA4 /CD152	213	345.621	214.556	278.5	323.134	293.976	0.616281	0.86187	1	1	0.620784	0.909763
TNNT2	cTnT	144	219.73	315.003	76.5	122.662	109.575	0.65535	0.623667	1	1	1.43359	0.893309
CUTA	CutA	-123	-122.603	-158.957	-3	6.42847	12.5103	N/A	0	N/A	1	N/A	1.94607
CV2	CV2 / Crossveinless2	72	127.461	61.3878	182.5	207.794	175.185	0.564879	0.878273	1	1	0.481621	0.843072
CXCL14	CXCL14 / BRAK	-6	37.6302	-9.9509	82.5	86.204	72.4224	0	0.957032	1	1	0	0.840128
CXCL16	CXCL16	-5	3.1838	-9.9509	60	52.1133	18.6839	0	1.15134	1	1	0	0.358525
CXCR1	CXCR1 / IL8 RA	63.5	130.163	328.384	110	144.158	92.6922	0.487851	0.763051	1	1	2.52287	0.642989
CXCR2	CXCR2 / IL8 RB	48.5	70.0503	1.58919	43	75.9768	44.139	0.69236	0.565962	1	1	0.0226864	0.580954
CXCR3	CXCR3	26	82.2078	13.1293	50	73.7041	29.9973	0.316272	0.678388	1	1	0.159708	0.406997
CXCR4	CXCR4 (fusin)	73	100.444	97.0572	47.5	105.522	73.8366	0.726772	0.450143	1	1	0.96628	0.699727
CXCR5	CXCR5 /BLR1	48.5	72.0765	56.1423	71.5	72.5677	75.2508	0.672896	0.985286	1	1	0.778926	1.03697
CXCR6	CXCR6	47	66.6732	38.3077	125.5	139.613	115.79	0.704931	0.898915	1	1	0.574558	0.829368
CCND1	Cyclin D1	20	68.3033	57.0827	25	31.1037	47.8064	0.292812	0.803764	1	1	0.835724	1.537
CSTA	Cystatin A	-51	-44.1851	-88.9867	24.5	27.8569	21.3343	N/A	0.879494	N/A	1	N/A	0.765852
CSTB	Cystatin B	-123	-110.705	-159.979	5.5	16.818	29.1202	N/A	0.32703	N/A	1	N/A	1.73149
CSTC	Cystatin C	-132	-119.898	-159.979	19	17.4674	43.1349	N/A	1.08774	N/A	1	N/A	2.46945
CYCS	Cytochrome C	-97	-73.9296	-111.459	6.5	20.7141	23.4105	N/A	0.313796	N/A	1	N/A	1.13017
KRT18	Cytokeratin 18	-118	-93.9396	-124.227	9	20.7141	21.8534	N/A	0.434486	N/A	1	N/A	1.055
KRT19	Cytokeratin 19	445.5	1055.28	1497.35	286	366.816	287.094	0.422162	0.779682	1	1	1.41891	0.782663
KRT8	Cytokeratin 8	-58	-18.7671	-82.3472	13	30.4543	29.6393	N/A	0.426869	N/A	1	N/A	0.973237
CD6	D6	104	99.7687	95.4835	168.5	160.067	122.861	1.04241	1.05268	1	1	0.957049	0.76756
PARN	DAN	-8	-9.64916	-9.9509	19	28.2498	14.9128	N/A	0.672571	N/A	1	N/A	0.527891
FBLN5	DANCE	-5.5	7.23632	-9.9509	24.5	39.0452	24.3406	0	0.627478	1	1	0	0.623396
DBI	DBI	-72.5	-1.46114	-126.781	10.5	14.87	15.1056	N/A	0.70612	N/A	1	N/A	1.01584
DCBLD2	DCBLD2	-81.5	-57.1645	-142.614	13	31.753	19.258	N/A	0.40941	N/A	1	N/A	0.606495
TNFRSF6B	DcR3 / TNFRSF6B	58	78.1553	59.8142	74.5	87.9085	89.8639	0.742112	0.847472	1	1	0.765324	1.02224
FDP	DDimer	103.5	275.433	1425.33	44	62.9217	28.0821	0.375771	0.699282	1	1	5.17488	0.446302
DCN	Decorin	-10	8.58715	13.6538	58.5	82.7949	44.6104	0	0.706565	1	1	1.59003	0.538806
DEFA1	DEFA1/3	-64	-117.735	-159.979	-5.5	21.3635	22.3724	N/A	0	N/A	1	N/A	1.04723
DEFA1; DEFA1B	Defensin	182	217.567	426.342	31	122.662	25.4868	0.836525	0.252728	1	1	1.95959	0.207781
DES	Desmin	-111.5	-109.623	-159.979	-5.5	21.3635	0.0527787	N/A	0	N/A	1	N/A	0.00247051
DKK1	Dkk1	27	41.6827	52.4705	92	61.2042	87.5069	0.647751	1.50317	1	1	1.25881	1.42975
DKK3	Dkk3	15.5	24.7972	-9.9509	40.5	52.6815	50.7385	0.62507	0.768771	1	1	0	0.963118
DKK4	Dkk4	44.5	134.891	115.941	294.5	336.771	280.305	0.329897	0.874482	1	1	0.859519	0.832333
DLL1	DLL1	-102.5	-108.541	-136.485	-3	7.72716	10.9531	N/A	0	N/A	1	N/A	1.41748
DLL4	DLL4	-117.5	-129.092	-159.979	24.5	3.18173	21.3343	N/A	7.70021	N/A	1	N/A	6.70525
DMP1	DMP1	-127.5	-126.929	-159.979	-2.5	5.12977	10.9531	N/A	0	N/A	1	N/A	2.1352
DPP4	DPPIV	-127	-119.358	-159.979	15.5	17.4674	26.0058	N/A	0.887369	N/A	1	N/A	1.48882
TNFRSF25	DR3 / TNFRSF25	-10	-6.94749	-9.9509	198	256.089	165.286	N/A	0.773168	N/A	1	N/A	0.645424
TNFRSF21	DR6 / TNFRSF21	267.5	627.271	533.482	14.5	34.4998	22.9265	0.42645	0.420293	1	1	0.850481	0.664539
TYRO3	Dtk	12.5	9.26257	-9.9509	83	39.6134	55.9238	1.34952	2.09525	1	1	0	1.41174
CDH1	ECadherin	-123	-106.378	-145.167	12.5	9.02586	30.6774	N/A	1.38491	N/A	1	N/A	3.39883
EDA2R	EDAA2	296	178.117	295.337	50	189.044	172.829	1.66183	0.264488	1	1	1.6581	0.914222
EDAR	EDAR	-10	-9.64916	-9.9509	20	14.0454	21.0409	N/A	1.42396	N/A	1	N/A	1.49807
EDG1	EDG1	321	527.984	889.651	353	417.452	454.72	0.607972	0.845606	1	1	1.685	1.08927
EGF	EGF	-5	1.83296	-9.9509	23.5	62.9087	69.5941	0	0.373557	1	1	0	1.10627
EGFR	EGF R / ErbB1	7	56.5419	-9.9509	19.5	14.0454	29.0545	0.123802	1.38836	1	1	0	2.06862
PK1	EGVEGF / PK1	417.5	407.084	489.945	63.5	34.4998	30.4687	1.02559	1.84059	1	1	1.20355	0.883157
AIMP1	EMAPII	77.5	131.513	51.4214	164	182.794	150.673	0.589293	0.897183	1	1	0.390997	0.824277
CXCL5	ENA78	33.5	67.3486	-9.9509	81	82.2268	37.5396	0.497412	0.985081	1	1	0	0.456537
ESM1	Endocan	-5.5	1.15754	-9.9509	41.5	48.1361	60.1663	0	0.86214	1	1	0	1.24992
ENG	Endoglin / CD105	194.5	321.982	253.897	297.5	336.202	278.891	0.604072	0.884883	1	1	0.788547	0.829534
POMC	Endorphin Beta	257.5	455.523	451.879	83	36.9478	114.246	0.565284	2.24641	1	1	0.992	3.0921
COL18A1	Endostatin	115.5	209.862	144.267	194	224.271	191.213	0.550362	0.865024	1	1	0.687436	0.852595
EDN1	Endothelin	206.5	442.206	394.477	94	99.8403	109.662	0.466977	0.941504	1	1	0.892065	1.09838
EDNRA	Endothelin Receptor A	37.5	56.4055	8.56314	121	123.311	106.979	0.664829	0.981259	1	1	0.151814	0.867558
ENO2	Enolase 2	-132	-128.551	-159.979	16.5	38.8958	24.4487	N/A	0.42421	N/A	1	N/A	0.628567
ENPP2	ENPP2	504.5	1181.83	1334.42	323.5	402.53	318.756	0.42688	0.803666	1	1	1.12912	0.791882
S100A12	ENRAGE	-9.5	-2.89497	-9.9509	43.5	21.9998	28.5831	N/A	1.97729	N/A	1	N/A	1.29924
CCL11	Eotaxin / CCL11	-6	3.1838	-9.9509	30.5	80.5222	34.7112	0	0.378777	1	1	0	0.431076
MPIF2	Eotaxin2 / MPIF2	-10	-9.64916	-9.9509	38	50.4088	38.4823	N/A	0.753837	N/A	1	N/A	0.763406
CCL26	Eotaxin3 / CCL26	183	262.545	235.538	32	20.8635	55.9238	0.697024	1.53378	1	1	0.897136	2.68046
EPCAM	EpCAM	-118	-127.47	-159.979	8.5	17.4674	14.5865	N/A	0.486621	N/A	1	N/A	0.835071
EPHA1	EphA1	-122.5	-117.194	-159.979	78.5	88.2463	89.8504	N/A	0.889556	N/A	1	N/A	1.01818
EPHA2	EphA2	78.5	-72.3072	-150.785	7.5	22.0128	18.739	N/A	0.340711	N/A	1	N/A	0.851277
EPHA3	EphA3	-50.5	-49.5932	-59.875	77.5	102.532	139.68	N/A	0.755862	N/A	1	N/A	1.36231
EPHA4	EphA4	441.5	625.337	1210.83	164	239.544	225.844	0.706019	0.684634	1	1	1.93628	0.942809
EPHA5	EphA5	117.5	231.087	466.179	64	83.0515	132.932	0.508466	0.770606	1	1	2.01733	1.6006
EPHA6	EphA6	38.5	93.1806	54.529	116.5	147.986	130.856	0.413176	0.787235	1	1	0.585198	0.884246
EPHA7	EphA7	221.5	383.595	958.015	105.5	120.064	103.346	0.577431	0.878696	1	1	2.49746	0.860755
EPHA8	EphA8	84	214.322	490.694	131.5	93.441	125.147	0.391934	1.4073	1	1	2.28952	1.33931
EPHB1	EphB1	141	368.453	656.682	124	172.661	149.542	0.382681	0.718169	1	1	1.78227	0.866102
EPHB2	EphB2	62	162.404	164.337	68	55.7789	76.3548	0.381764	1.2191	1	1	1.0119	1.36888
EPHB3	EphB3	351.5	507.982	1122.98	123	131.103	131.894	0.691954	0.938192	1	1	2.21067	1.00603
EPHB4	EphB4	-126.5	-122.603	-154.871	9	15.5193	15.1056	N/A	0.579922	N/A	1	N/A	0.973338
EPHB6	EphB6	-102.5	-57.1645	-39.9564	62	50.5841	42.6158	N/A	1.22568	N/A	1	N/A	0.842474
EREG	Epiregulin	30.5	45.7352	-9.9509	17	46.4315	31.4115	0.666882	0.366131	1	1	0	0.676512
ERBB2	ErbB2	15	49.1123	9.98198	19.5	36.2043	61.1091	0.305422	0.53861	1	1	0.203248	1.68789
ERBB3	ErbB3	1.5	5.21006	-9.9509	33.5	60.0678	53.0954	0.287905	0.557703	1	1	0	0.883925
ERBB4	ErbB4	57.5	106.523	18.3748	25	21.4317	14.9128	0.53979	1.1665	1	1	0.172496	0.695831
ERR	ERRa	-145	-135.582	-159.979	6	13.5713	18.2199	N/A	0.44211	N/A	1	N/A	1.34253
EPOR	Erythropoietin R	-135	-118.817	-159.468	1.5	14.87	15.1056	N/A	0.100874	N/A	1	N/A	1.01584
EPO	Erythropoietin	308	486.784	470.536	334.5	362.907	405.224	0.632724	0.921724	1	1	0.966623	1.11661
ESAM	ESAM	-127	-115.572	-159.979	8.5	16.818	29.6393	N/A	0.50541	N/A	1	N/A	1.76235
SELE	ESelectin	374	540.142	527.188	141.5	134.499	165.286	0.692411	1.05205	1	1	0.976017	1.2289
EV15L	EV15L	49.5	53.1606	-6.75883	113	130.454	126.185	0.93114	0.866207	1	1	0	0.967275
EXTL2	EXTL2	481.5	580.991	751.168	35	51.2334	68.5689	0.828757	0.683147	1	1	1.29291	1.33836
FABP1	FABP1	-123	-92.858	-159.979	1	18.7661	21.3343	N/A	0.0532877	N/A	1	N/A	1.13685
FABP2	FABP2	-126.5	-125.847	-159.979	-7	15.5193	3.68621	N/A	0	N/A	1	N/A	0.237524
FABP3	FABP3	-106	-28.5016	-159.979	19.5	21.3635	26.5249	N/A	0.912773	N/A	1	N/A	1.2416
FABP4	FABP4	-66.5	-73.3888	-118.098	3	29.1556	27.044	N/A	0.102896	N/A	1	N/A	0.927573
F13A1	Factor XIII A	281.5	702.673	665.876	194.5	1266.81	994.574	0.400613	0.153535	1	1	0.947632	0.7851
F13B	Factor XIII B	-71	-33.3689	-132.91	2	14.87	13.0293	N/A	0.134499	N/A	1	N/A	0.876216
FACX	FACX	43.5	49.7877	11.0311	63.5	59.4996	69.5941	0.873709	1.06723	1	1	0.221562	1.16966
FADD	FADD	-10	-9.64916	-9.9509	18.5	11.2045	11.6131	N/A	1.65113	N/A	1	N/A	1.03647
FAK	FAK	-78.5	-87.9907	-134.442	76.5	90.1943	58.7067	N/A	0.848169	N/A	1	N/A	0.650892
FAM3B	FAM3B	25.5	72.0765	33.0622	138.5	165.749	134.646	0.353791	0.835601	1	1	0.458709	0.812348
FAP	FAP	-74.5	33.6915	-17.4842	12.5	35.6491	38.4633	0	0.35064	1	1	0	1.07894
TNFRSF6	Fas / TNFRSF6	-3.5	9.26257	-9.9509	36.5	53.8178	56.3952	0	0.678214	1	1	0	1.04789
FASLG	Fas Ligand	114.5	187.573	156.331	98.5	75.4086	46.0246	0.610428	1.30622	1	1	0.833441	0.610336
CD32b/c	Fc RIIB/C	-137	-140.99	-159.979	11.5	-0.0650074	11.4721	N/A	N/A	N/A	N/A	N/A	N/A
FEN1	Fen 1	-23.5	45.5893	-50.6818	99	101.883	114.246	0	0.971707	1	1	0	1.12135
FER	FER	58.5	228.924	105.092	174	231.752	192.625	0.255544	0.750802	1	1	0.459068	0.831166
FTH1	Ferritin	-11.5	80.7419	99.9842	126.5	129.155	135.009	0	0.979442	1	1	1.23832	1.04532
AHSG	Fetuin A	-137.5	-131.796	-159.979	0	24.6102	13.0293	N/A	0	N/A	1	N/A	0.529427
FETUB	Fetuin B	-131	-141.531	-159.979	13	8.37651	35.868	N/A	1.55196	N/A	1	N/A	4.28198
FGF2	FGF Basic	17.5	10.6134	11.5556	76.5	74.2723	44.6104	1.64886	1.02999	1	1	1.08878	0.600633
FGFR3	FGF R3	46.5	90.9883	-9.9509	92	133.363	62.0518	0.511055	0.689847	1	1	0	0.465286
FGFR4	FGF R4	-10	1.15754	-9.9509	60	69.1587	39.8965	0	0.86757	1	1	0	0.576884
FGFRL1	FGF R5	93	96.3916	65.0597	114.5	169.726	131.818	0.964814	0.674616	1	1	0.674951	0.776648
KGF2	FGF10 / KGF2	222.5	367.235	504.108	242	246.43	222.324	0.60588	0.982022	1	1	1.37271	0.90218
FGF11	FGF11	445	450.311	551.842	193.5	185.067	159.63	0.988205	1.04557	1	1	1.22547	0.86255
FGF12	FGF12	105.5	78.1553	20.473	83	143.59	112.491	1.34988	0.578035	1	1	0.261952	0.783415
FGF13	FGF13 1B	111.5	178.117	135.349	165.5	190.749	163.401	0.625992	0.867633	1	1	0.759888	0.856628
FGF16	FGF16	204	401.681	394.477	360	340.748	320.845	0.507866	1.0565	1	1	0.982065	0.941591
FGF17	FGF17	115	209.187	148.988	218	250.976	248.722	0.549748	0.86861	1	1	0.712223	0.991021
FGF18	FGF18	142.5	247.686	87.0908	274	325.975	302.461	0.575326	0.840555	1	1	0.351618	0.927864
FGF19	FGF19	30	29.5251	-9.9509	16	29.9543	20.0981	1.01608	0.534146	1	1	0	0.670958
FGF20	FGF20	223	285.509	213.507	115	129.954	108.719	0.781061	0.88493	1	1	0.747812	0.836601
FGF21	FGF21	-10	-9.64916	-9.9509	11.5	43.0224	11.6131	N/A	0.267302	N/A	1	N/A	0.269931
FGF23	FGF23	53	96.3916	63.486	52	70.8632	77.1363	0.54984	0.733808	1	1	0.658626	1.08852
FGF4	FGF4	10	30.876	-9.9509	67	60.0678	80.4361	0.323876	1.11541	1	1	0	1.33909
FGF5	FGF5	244.5	441.531	457.947	201	234.499	211.954	0.553755	0.857148	1	1	1.03718	0.90386
FGF6	FGF6	3.5	26.8235	-9.9509	64	91.3176	97.8775	0.130483	0.700851	1	1	0	1.07184
FGF7	FGF7 / KGF	23	26.148	-6.8036	49	39.0452	76.1935	0.879607	1.25496	1	1	0	1.95142
FGF8	FGF8	0.5	-1.54413	-9.9509	23.5	37.9088	41.7821	N/A	0.619908	N/A	1	N/A	1.10217
FGF9	FGF9	-1.5	3.1838	-9.9509	20	34.4998	46.496	0	0.579714	1	1	0	1.34772
FGFBP1	FGFBP	99.5	232.151	134.825	53.5	112.908	56.8665	0.428601	0.473835	1	1	0.580764	0.503652
FGFR1	FGFR1	-94.5	-97.1845	-118.609	29.5	47.3374	38.4633	N/A	0.623186	N/A	1	N/A	0.812536
FGFR1	FGFR1 alpha	58	88.8541	25.928	114.5	144.09	113.727	0.652756	0.794641	1	1	0.291805	0.789278
FGFR2	FGFR2	-107	-100.97	-148.742	7.5	1.88304	19.258	N/A	3.98293	N/A	1	N/A	10.2271
FGA	Fibrinogen	-87	-67.4399	-107.373	4.5	23.9609	27.044	N/A	0.187806	N/A	1	N/A	1.12867
FGA	Fibrinopeptide A	131	146.18	129.096	133	192.142	122.032	0.896156	0.692197	1	1	0.883131	0.635115
FN1	Fibronectin	646.5	2034.15	3140.37	19.5	453.18	308.894	0.317824	0.0430293	1	1	1.54383	0.681616
FCN3	Ficolin3	-129.5	-129.092	-159.979	18	39.5452	14.0674	N/A	0.455175	N/A	1	N/A	0.355731
HIF1AN	FIH	-41.5	10.9775	-19.0164	93	109.675	128.78	0	0.847962	1	1	0	1.1742
FSTL3	FLRG	199.5	278.079	188.329	25	63.4769	36.5968	0.717421	0.393844	1	1	0.677248	0.576537
FLT3LG	Flt3 Ligand	235.5	379.392	348.841	103.5	119.158	126.632	0.62073	0.868592	1	1	0.919473	1.06272
FST	Follistatin	178	273.351	267.536	164.5	192.453	228.924	0.651176	0.854753	1	1	0.978725	1.1895
FSTL1	Follistatinlike 1	6.5	19.3939	5.26103	27	24.2726	29.5259	0.335158	1.11237	1	1	0.271273	1.21643
FOLR1	FOLR1	-93.5	-100.429	-145.678	50	40.1945	37.9443	N/A	1.24395	N/A	1	N/A	0.944015
FOXN3	FOXN3	-37	3.94696	-95.6263	137	122.662	106.979	0	1.11689	1	1	0	0.87215
FOXO1	FoxO1	-124	-130.174	-159.979	-1	12.9219	11.4721	N/A	0	N/A	1	N/A	0.887802
FOXP3	FoxP3	-149.5	-139.908	-159.979	26	69.4152	36.9061	N/A	0.374558	N/A	1	N/A	0.531672
CX3CL1	Fractalkine	-5.5	16.0168	-9.9509	12	16.3181	19.6267	0	0.735381	1	1	0	1.20276
FZD1	Frizzled1	159.5	215.265	184.657	160	141.317	165.286	0.740946	1.1322	1	1	0.857811	1.16961
FZD3	Frizzled3	125.5	207.836	152.659	113.5	91.8858	137.003	0.603842	1.23523	1	1	0.734519	1.49101
FZD4	Frizzled4	115.5	172.714	99.1554	80	93.0221	88.9211	0.668736	0.86001	1	1	0.574102	0.955913
FZD5	Frizzled5	1	72.752	-9.9509	29	55.5224	51.2099	0.0137453	0.522312	1	1	0	0.922328
FZD6	Frizzled6	7.5	64.6469	-9.9509	35.5	49.8406	29.9973	0.116015	0.712271	1	1	0	0.601865
FZD7	Frizzled7	80	172.039	-9.9509	66.5	73.7041	84.6786	0.465012	0.902257	1	1	0	1.1489
FRK	FRK	220	497.165	984.062	194	194.739	199.372	0.442509	0.996204	1	1	1.97935	1.02379
CGA	FSH	-1.5	84.5276	-35.8706	82	86.2982	90.3695	0	0.950194	1	1	0	1.04718
FURIN	Furin	-101.5	-105.837	-159.979	19	25.2595	40.5396	N/A	0.752191	N/A	1	N/A	1.60492
FYN	Fyn	308	360.881	409.999	214	252.531	224.287	0.853466	0.84742	1	1	1.1361	0.888157
GADD45A	GADD45A	122	148.884	96.4091	138	157.077	160.962	0.81943	0.87855	1	1	0.647545	1.02473
GAL	Galanin	78	98.5887	57.0827	197.5	212.272	172.9	0.791166	0.930412	1	1	0.578999	0.814523
LGALS1	Galectin1	-132.5	-116.113	-159.979	-7.5	4.48043	11.4721	N/A	0	N/A	1	N/A	2.5605
LGALS3	Galectin3	21	24.1218	-9.9509	36.5	43.5906	42.7248	0.870582	0.837336	1	1	0	0.980138
M2BP	Galectin3BP	-137	-132.878	-150.785	3	21.3635	10.9531	N/A	0.140427	N/A	1	N/A	0.512701
LGALS7; LGALS7B	Galectin7	-141	-131.796	-159.979	-12	-3.31174	5.76245	N/A	N/A	N/A	N/A	N/A	N/A
F2	gammaThrombin	4	-36.6138	-75.7077	64	88.8956	59.2258	N/A	0.719946	N/A	1	N/A	0.66624
GAS1	Gas1	-98.5	-115.572	-159.979	9	16.1687	15.1056	N/A	0.556632	N/A	1	N/A	0.934248
GASP1	GASP1 / WFIKKNRP	145.5	178.117	204.59	110.5	154.385	109.662	0.816877	0.715741	1	1	1.14862	0.710315
GASP2	GASP2 / WFIKKN	196.5	257.817	237.636	148	189.612	183.199	0.762169	0.780539	1	1	0.921726	0.966176
GAST	Gastrin	11.5	16.3856	-49.1496	31.5	44.74	25.4868	0.701837	0.704068	1	1	0	0.569665
GATA3	GATA3	-131.5	-136.664	-159.979	13.5	31.1037	21.3343	N/A	0.434032	N/A	1	N/A	0.685909
GATA4	GATA4	-146.5	-147.48	-156.403	-14	-5.25979	-13.9619	N/A	N/A	N/A	N/A	N/A	N/A
CXCL6	GCP2 / CXCL6	2	16.0168	-9.9509	38	35.068	29.5259	0.124869	1.08361	1	1	0	0.841963
CSF3	GCSF	820.5	1397.25	2349.47	434	483.361	500.916	0.587225	0.89788	1	1	1.6815	1.03632
GCSFR	GCSF R / CD 114	34.5	57.2173	5.26103	59.5	66.3178	68.1799	0.602964	0.897196	1	1	0.0919483	1.02808
GDF1	GDF1	228.5	379.392	369.298	246.5	297.566	344.886	0.602279	0.828387	1	1	0.973395	1.15902
GDF11	GDF11	770	1222.32	2119.72	511	629.383	587.18	0.629952	0.811907	1	1	1.73418	0.932947
GDF15	GDF15	14	134.215	26.7676	60.5	65.1814	56.8665	0.10431	0.928179	1	1	0.199438	0.872435
GDF3	GDF3	805.5	1170.98	1970.75	536	636.769	624.892	0.687883	0.84175	1	1	1.68299	0.981348
GDF5	GDF5	787.5	1250.68	1925.11	599.5	739.609	647.99	0.629656	0.810563	1	1	1.53925	0.876125
MSTN	GDF8	479	768.434	1186.02	369.5	460.634	415.123	0.623346	0.802156	1	1	1.54343	0.9012
GDF9	GDF9	762	1245.95	1739.95	584	665.178	638.562	0.611579	0.877961	1	1	1.39648	0.959987
GDNF	GDNF	6	149.75	-9.9509	71.5	87.9085	37.5396	0.0400668	0.813345	1	1	0	0.42703
GSN	Gelsolin	-25	7.19181	-96.137	36	31.1037	43.6539	0	1.15742	1	1	0	1.4035
GFRA1	GFR alpha1	-10	-9.64916	-9.9509	60	52.6815	43.6676	N/A	1.13892	N/A	1	N/A	0.828899
GFRA2	GFR alpha2	80	118.005	60.3387	97	118.022	104.006	0.677937	0.821881	1	1	0.511323	0.881239
GFRA3	GFR alpha3	282	367.235	569.676	233	256.658	243.537	0.767901	0.907825	1	1	1.55126	0.948879
GFRA4	GFR alpha4	160.5	219.993	193.05	112	162.34	128.518	0.729568	0.68991	1	1	0.877525	0.791659
GHRL	Ghrelin	-13	7.19181	-55.7891	82	80.4541	81.0263	0	1.01921	1	1	0	1.00711
TNFSF18	GITR / TNFRF18	93.5	135.566	69.7806	121	152.681	119.561	0.689701	0.792503	1	1	0.514736	0.783081
TNFSF18	GITR Ligand / TNFSF18	173.5	274.702	196.722	217.5	277.112	283.134	0.631593	0.784881	1	1	0.716127	1.02173
GLO1	GLO1	4	19.3939	-9.9509	7.5	15.1817	14.4414	0.206251	0.494016	1	1	0	0.951239
ZGLP1	GLP1	67.5	175.924	194.98	186	251.232	210.792	0.383687	0.74035	1	1	1.10832	0.83903
GCG	Glucagon	64.5	92.3391	48.2741	48.5	53.8178	94.1064	0.698512	0.901188	1	1	0.522791	1.74861
SLC2A1	Glut1	255.5	346.972	379.789	144	166.317	213.368	0.73637	0.865816	1	1	1.09458	1.2829
SLC2A2	Glut2	3.5	25.4726	-9.9509	160.5	179.953	196.398	0.137402	0.891897	1	1	0	1.09138
SLC2A3	Glut3	185.5	280.106	311.598	161.5	153.249	148.788	0.66225	1.05384	1	1	1.11243	0.970888
SLC2A5	Glut5	326	515.827	547.121	246	315.18	253.908	0.631995	0.780507	1	1	1.06067	0.805596
GPC3	Glypican 3	10.5	12.6397	-9.9509	19.5	11.7726	33.297	0.830718	1.65638	1	1	0	2.82834
GPC5	Glypican 5	281.5	305.096	132.727	65	41.8861	68.1799	0.92266	1.55183	1	1	0.435032	1.62775
CSF2	GMCSF	734.5	1210.16	1973.37	367.5	346.43	387.311	0.606946	1.06082	1	1	1.63067	1.11801
CSF1RA	GMCSF R alpha	190	332.788	294.812	173.5	193.022	196.398	0.570934	0.898863	1	1	0.885886	1.01749
GMNN	GMNN	233.5	442.003	546.875	106.5	138.246	108.537	0.528277	0.770366	1	1	1.23727	0.785098
PYGB	GPBB	63.5	144.557	58.1042	71.5	69.4152	70.1261	0.439272	1.03003	1	1	0.401945	1.01024
GPI	GPI	-71	-63.6543	-127.802	40	5.77912	42.6158	N/A	6.92147	N/A	1	N/A	7.3741
GPR39	GPR39	-21	-19.8487	-63.9609	49	41.4932	59.7448	N/A	1.18092	N/A	1	N/A	1.43987
GPX1	GPX1	-100	-66.3583	-151.807	6	14.87	14.5865	N/A	0.403497	N/A	1	N/A	0.980935
GPX3	GPX3	-112.5	-106.919	-159.979	6	16.1687	5.76245	N/A	0.371088	N/A	1	N/A	0.356396
GZMA	Granzyme A	564.5	1305.39	2052.58	439.5	544.156	558.426	0.432437	0.807673	1	1	1.57238	1.02622
GRB2	Grb2	21	37.6302	-9.9509	71	20.2953	57.8093	0.558063	3.49834	1	1	0	2.84841
GREM1	GREMLIN	798.5	1015.64	1670.18	672	683.359	597.08	0.786206	0.983377	1	1	1.64447	0.873742
CXCL1	GRO	997.5	1202.73	2036.84	473.5	562.906	531.085	0.829365	0.841171	1	1	1.69352	0.943471
GROa	GROa	770	967.007	1375.38	74.5	113.477	91.7494	0.796272	0.656523	1	1	1.42231	0.808532
GH1	Growth Hormone (GH)	332	579.316	870.243	319	395.861	350.543	0.573089	0.805838	1	1	1.50219	0.885519
GHR	Growth Hormone R (GHR)	29.5	59.2436	12.0802	68	71.9995	101.177	0.497944	0.94445	1	1	0.203907	1.40525
GRP	GRP	72	94.2622	42.7822	165	196.687	157.847	0.763827	0.838895	1	1	0.453864	0.80253
HSPA9B	GRP75	-112	-123.143	-150.275	15.5	13.5713	26.5249	N/A	1.14212	N/A	1	N/A	1.95449
HSPA5	GRP78	-70.5	-65.2767	-146.189	25	21.3635	40.5396	N/A	1.17022	N/A	1	N/A	1.89761
GSR	GSR	109.5	125.629	76.4905	103	124.61	124.108	0.871613	0.826581	1	1	0.60886	0.995977
GST1	GST	-102.5	-117.735	-95.6263	107	92.7917	116.842	N/A	1.15312	N/A	1	N/A	1.25918
HADHA	HADHA	20	48.8342	58.6149	71.5	111.623	120.994	0.409549	0.64055	1	1	1.20028	1.08396
SPINT1	HAI1	-110	-112.868	-159.979	31.5	70.0645	41.0586	N/A	0.449586	N/A	1	N/A	0.586012
SPINT2	HAI2	-137.5	-145.857	-159.979	0	3.18173	6.80058	N/A	0	N/A	1	N/A	2.13738
HP	Haptoglobin	187.5	277.056	245.032	153	207.726	165.633	0.676759	0.736546	1	1	0.884415	0.797364
HBEGF	HBEGF	37.5	66.6732	13.1293	15.5	24.2726	19.6267	0.562445	0.638581	1	1	0.19692	0.808597
CCL16	HCC4 / CCL16	18.5	39.6564	-8.9018	25	55.5224	52.624	0.466507	0.450269	1	1	0	0.947799
CGA	hCG alpha	13.5	80.2011	22.3529	130.5	353.18	162.519	0.168327	0.3695	1	1	0.278711	0.460159
CGB	hCGb	31	95.8846	79.0442	104.5	70.7139	95.5601	0.323305	1.47779	1	1	0.824368	1.35136
HCK	Hck	284.5	445.788	310.917	140.5	176.558	194.182	0.638195	0.795775	1	1	0.697453	1.09982
HCR	HCR / CRAMA/B	250	376.015	392.903	227.5	258.93	200.169	0.664867	0.878615	1	1	1.04491	0.773062
WFDC2	HE4	64.5	76.9563	36.6534	116	152.532	139.68	0.838138	0.760498	1	1	0.476289	0.915746
HPX	Hemopexin	-137.5	-146.939	-159.979	9.5	16.818	17.7009	N/A	0.56487	N/A	1	N/A	1.05249
FGL1	Hepassocin	265	370.612	434.867	254.5	218.59	243.537	0.715034	1.16428	1	1	1.17338	1.11413
HAMP	Hepcidin	-95	-72.848	-159.979	69.5	109.675	84.1407	N/A	0.633692	N/A	1	N/A	0.767184
HGF	HGF	0	20.0693	-9.9509	67	83.9313	52.624	0	0.798272	1	1	0	0.626989
MET	HGFR	345.5	511.774	617.41	394	383.361	445.292	0.675102	1.02775	1	1	1.20641	1.16155
HOXA10	HOXA10	-136.5	-125.307	-159.979	2.5	-0.714355	-0.466283	N/A	N/A	N/A	N/A	N/A	N/A
HRG	HRGalpha	173.5	260.518	176.789	36884.5	28551.4	32490.9	0.66598	1.29186	1	1	0.678603	1.13798
NRG1	HRGbeta 1	-10	5.21006	-9.9509	43.5	44.1588	42.2535	0	0.985081	1	1	0	0.956852
HSPE1	HSP10	27	48.8342	36.1427	6.5	19.4154	28.0821	0.552892	0.334785	1	1	0.740111	1.44638
HSP20	HSP20	-119.5	-120.98	-159.979	18	-5.90913	11.4721	N/A	N/A	N/A	N/A	N/A	N/A
HSPB1	HSP27	347.5	637.776	608.674	130	144.09	194.182	0.544862	0.902213	1	1	0.954369	1.34764
HSP32	HSP32	-125.5	-102.593	-159.979	0.5	29.805	2.12902	N/A	0.0167757	N/A	1	N/A	0.0714318
DNAJB1	HSP40	-91.5	-82.5826	-140.571	-3	-9.15587	17.1818	N/A	N/A	N/A	N/A	N/A	N/A
HSPD1	HSP60	-119.5	-110.164	-159.979	13.5	14.87	18.739	N/A	0.907869	N/A	1	N/A	1.26019
HSPA1A	HSP70	-136.5	-126.388	-159.979	-1	-13.7013	-0.466283	N/A	N/A	N/A	N/A	N/A	N/A
HSP90	HSP90	-79.5	-41.4811	-133.42	7.5	34.9998	21.3343	N/A	0.214287	N/A	1	N/A	0.609555
HSPA8	HSPA8	-127	-98.8069	-159.979	18.5	27.2076	49.3636	N/A	0.679957	N/A	1	N/A	1.81433
HTRA2	HTRA2	-139.5	-129.633	-159.979	-2.5	12.2726	18.739	N/A	0	N/A	1	N/A	1.5269
TNFRSF14	HVEM / TNFRSF14	12	29.5251	-9.9509	73.5	105.522	74.7794	0.406433	0.696537	1	1	0	0.708661
CCL1	I309	18	10.6134	-9.9509	15	33.3634	28.1117	1.69597	0.449594	1	1	0	0.842592
IBSP	IBSP	-107.5	-96.6436	-129.335	39.5	17.4674	9.39588	N/A	2.26136	N/A	1	N/A	0.53791
ICAM1	ICAM1	20	34.9285	-9.9509	44	56.0906	42.2535	0.572598	0.784446	1	1	0	0.753308
ICAM2	ICAM2	-10	3.85922	-9.9509	24	51.5451	37.5396	0	0.465611	1	1	0	0.728285
ICAM3	ICAM3 (CD50)	13.5	23.4464	-7.8527	30	37.9088	45.0818	0.575782	0.791372	1	1	0	1.18922
ICAM5	ICAM5	79	127.461	43.0286	48	77.6813	102.12	0.619798	0.617909	1	1	0.337583	1.3146
IFNAR1	IFNalpha / beta R1	-9.5	13.3151	-9.9509	24.5	35.068	17.7412	0	0.698644	1	1	0	0.505908
IFNAR2	IFNalpha / beta R2	-10	16.0168	-9.9509	21.5	32.7952	41.7821	0	0.655583	1	1	0	1.27403
IFNB1	IFNbeta	15	21.4201	-9.9509	61	74.8404	71.4796	0.700276	0.815067	1	1	0	0.955094
IFNG	IFNgamma	649	964.981	1813.38	502.5	602.678	589.066	0.672552	0.833778	1	1	1.87919	0.977414
IFNGR1	IFNgamma R1	14	61.9453	-9.42635	19	55.5224	39.8965	0.226006	0.342204	1	1	0	0.718566
IGF2BP1	IGF2BP1	-45.5	-32.2873	-85.4116	30.5	36.9478	64.4164	N/A	0.825489	N/A	1	N/A	1.74344
IGFBP1	IGFBP1	22	70.7257	-1.55811	21	24.2726	12.5559	0.311061	0.865174	1	1	0	0.517287
IGFBP2	IGFBP2	7	20.7447	-9.9509	51.5	52.6815	50.7385	0.337436	0.977573	1	1	0	0.963118
IGFBP3	IGFBP3	50.5	75.4536	65.5842	111	95.863	82.793	0.669285	1.1579	1	1	0.869199	0.863659
IGFBP4	IGFBP4	-10	26.148	-9.9509	179.5	138.476	149.259	0	1.29625	1	1	0	1.07787
IGFBP5	IGFBP5	-145	-140.449	-159.979	1.5	2.53238	-1.50441	N/A	0.592328	N/A	1	N/A	0
IGFBP6	IGFBP6	12	-9.64916	55.0932	38	43.0224	35.654	N/A	0.88326	N/A	1	N/A	0.82873
IGFBP7	IGFBPrp1 / IGFBP7	68	185.547	556.038	42	75.4086	65.3516	0.366484	0.556966	1	1	2.99675	0.866633
IGF1	IGFI	2.5	12.6397	-9.9509	57.5	90.7494	50.7385	0.19779	0.633613	1	1	0	0.559105
IGF1R	IGFI SR	-7.5	8.58715	-9.9509	53.5	56.0906	73.8366	0	0.953815	1	1	0	1.31638
IGF2	IGFII	32	40.3319	-7.8527	73	94.7267	83.7358	0.793418	0.770638	1	1	0	0.883973
IGF2R	IGFII R	-3	22.0955	-9.9509	38	32.2271	48.8529	0	1.17913	1	1	0	1.5159
IL1A	IL1 alpha	772	1085.21	1755.68	426	499.838	514.586	0.711386	0.852276	1	1	1.61783	1.02951
IL1B	IL1 beta	7	23.4464	-9.9509	44	67.4541	58.2807	0.298554	0.652295	1	1	0	0.864005
IL1F10	IL1 F10 / IL1HY2	175.5	244.308	139.546	153.5	204.385	175.657	0.718354	0.751033	1	1	0.571187	0.859441
IL1F5	IL1 F5 / FIL1delta	18	40.3319	-7.32815	30.5	60.636	43.1962	0.446297	0.503002	1	1	0	0.712386
IL1F6	IL1 F6 / FIL1 epsilon	7.5	19.3939	-9.9509	30.5	39.0452	19.6267	0.38672	0.781146	1	1	0	0.502667
IL1F7	IL1 F7 / FIL1 zeta	33.5	69.3749	-5.75451	37	35.068	46.9674	0.482884	1.05509	1	1	0	1.33932
IL1F8	IL1 F8 / FIL1 eta	16	57.8927	-9.9509	27	20.8635	45.5532	0.276373	1.29413	1	1	0	2.18339
IL1F9	IL1 F9 / IL1 H1	53.5	87.6112	10.5065	78.5	57.2269	82.793	0.610653	1.37173	1	1	0.119922	1.44675
IL1R3	IL1 R3 / IL1 R AcP	-0.5	33.5777	-9.9509	13	21.9998	9.25614	0	0.590913	1	1	0	0.420737
IL1R4	IL1 R4 / ST2	-9	3.1838	-9.9509	187	222.567	254.379	0	0.840197	1	1	0	1.14293
IL1R6	IL1 R6 / IL1 Rrp2	331	491.512	577.02	209	296.998	245.423	0.673432	0.703708	1	1	1.17397	0.826344
IL1R8	IL1 R8	-10	-0.193295	-9.9509	109	139.045	129.461	N/A	0.783921	N/A	1	N/A	0.931073
IL1R9	IL1 R9	3	4.53464	-9.9509	45	42.4543	53.0954	0.661574	1.05996	1	1	0	1.25065
IL1Ra	IL1 ra	214	290.912	221.9	65.5	58.3633	73.8366	0.735617	1.12228	1	1	0.762773	1.26512
IL1sRI	IL1 sRI	246.5	294.289	214.556	210.5	253.817	251.551	0.837611	0.829339	1	1	0.729066	0.991072
IL1sRII	IL1 sRII	101.5	130.163	82.8944	128	166.317	143.602	0.779794	0.769614	1	1	0.636852	0.863425
IL10	IL10	692	948.771	1281.49	333.5	370.293	382.597	0.729365	0.900638	1	1	1.35068	1.03323
IL10RA	IL10 R alpha	53.5	30.2006	22.5712	179.5	219.158	189.327	1.77149	0.819045	1	1	0.747376	0.863885
IL10RB	IL10 R beta	176.5	236.203	157.38	69	56.0906	62.5232	0.747237	1.23015	1	1	0.666292	1.11468
IL11	IL11	53.5	12.6397	34.6358	237.5	281.089	220.91	4.23271	0.844928	1	1	2.74025	0.785908
IL12	IL12 p40	26	16.6922	-9.9509	47	75.4086	48.8529	1.55762	0.623271	1	1	0	0.647843
IL12	IL12 p70	260	417.891	263.339	82	73.7041	65.3516	0.622172	1.11256	1	1	0.630163	0.886675
IL12RB1	IL12 R beta 1	74	110.575	-2.60721	64	96.4312	93.1636	0.669226	0.663685	1	1	0	0.966114
IL12RB2	IL12 R beta 2	-9.5	-9.64916	-9.9509	32	59.4996	20.0981	N/A	0.537819	N/A	1	N/A	0.337786
IL13	IL13	1004.5	1276.35	2096.64	524.5	597.565	527.314	0.787011	0.877729	1	1	1.64269	0.882438
IL13RA1	IL13 R alpha 1	351.5	361.831	411.787	165.5	200.976	167.172	0.971447	0.823481	1	1	1.13806	0.8318
IL13RA2	IL13 R alpha 2	21	37.6302	-9.9509	37.5	52.1133	41.7821	0.558063	0.719586	1	1	0	0.801754
IL15	IL15	979.5	1199.35	1987.53	411.5	475.406	493.845	0.816692	0.865576	1	1	1.65717	1.03879
IL15R	IL15 R alpha	7.5	14.6659	-9.9509	30.5	56.0906	43.1962	0.511389	0.543764	1	1	0	0.770116
IL16	IL16	6	20.7447	-9.9509	38.5	46.9997	37.5396	0.289231	0.819154	1	1	0	0.798719
IL17	IL17	103.5	122.733	69.7806	199	241.317	231.281	0.843294	0.824642	1	1	0.568556	0.958412
IL17B	IL17B	20	43.7089	29.9149	73	78.8177	74.308	0.457572	0.926188	1	1	0.68441	0.942783
IL17RB	IL17B R	142	196.354	224.523	281.5	289.612	224.21	0.723185	0.971991	1	1	1.14346	0.774174
IL17C	IL17C	-6.5	10.6134	-9.9509	8.5	27.1135	37.0682	0	0.313497	1	1	0	1.36715
IL17D	IL17D	1.5	30.876	-9.9509	40	37.9088	47.4387	0.0485814	1.05516	1	1	0	1.25139
IL25	IL17E	20.5	39.6564	-9.42635	59	53.8178	57.3379	0.51694	1.09629	1	1	0	1.06541
IL17F	IL17F	-2	9.93799	-9.9509	39	31.0907	37.0682	0	1.25439	1	1	0	1.19226
IL17RA	IL17R	39.5	50.4631	-9.9509	73	95.863	40.8393	0.78275	0.761503	1	1	0	0.426017
IL17RC	IL17RC	52.5	1.15754	-9.9509	68.5	106.658	46.9674	45.3547	0.642237	1	1	0	0.440353
IL17RD	IL17RD	79	92.3391	32.5376	118.5	108.931	125.218	0.855542	1.08784	1	1	0.352371	1.14952
IL18	IL18 BPa	33.5	42.3581	2.11374	66	61.2042	51.6813	0.790876	1.07836	1	1	0.0499016	0.844408
IL18RA	IL18 R alpha /IL1 R5	214	44.3844	25.1939	51	55.5224	60.1663	4.82152	0.918549	1	1	0.56763	1.08364
IL18RB	IL18 R beta /AcPL	16	41.6827	24.1448	61.5	50.9769	52.624	0.383852	1.20643	1	1	0.579253	1.03231
IL19	IL19	101	236.203	328.908	55	70.8632	69.1227	0.427598	0.776143	1	1	1.39248	0.975439
IL2	IL2	832	1079.8	1782.43	296	332.225	373.169	0.770512	0.890962	1	1	1.65071	1.12324
IL2RA	IL2 R alpha	20.5	57.2173	11.0311	69.5	69.7268	74.308	0.358283	0.996747	1	1	0.192793	1.0657
IL2RB	IL2 R beta /CD122	246	352.375	287.469	264.5	273.703	258.15	0.698119	0.966376	1	1	0.815802	0.943177
IL2RC	IL2 R gamma	217	305.096	263.339	234.5	240.18	245.423	0.711251	0.97635	1	1	0.863136	1.02183
IL20	IL20	35	68.024	9.98198	53	44.727	48.3815	0.514524	1.18497	1	1	0.146742	1.08171
IL20RA	IL20 R alpha	237.5	347.648	277.502	199.5	195.294	206.297	0.683163	1.02154	1	1	0.798229	1.05634
IL20RB	IL20 R beta	4	22.771	-9.9509	29	27.6816	29.5259	0.175662	1.04763	1	1	0	1.06662
IL21	IL21	713.5	1087.91	1616.15	563.5	645.292	577.281	0.655847	0.873249	1	1	1.48556	0.894605
IL21R	IL21 R	151	209.187	46.1759	28	70.295	13.97	0.721843	0.398321	1	1	0.22074	0.198735
IL22	IL22	4.5	-8.29832	-9.9509	39.5	87.9085	34.7112	N/A	0.449331	N/A	1	N/A	0.394856
IL-22BP	IL22 BP	25	19.3939	-9.9509	50.5	26.5453	36.5968	1.28907	1.90241	1	1	0	1.37865
IL22RA1	IL22 R	258	316.578	215.081	21.5	37.3407	49.3243	0.814964	0.57578	1	1	0.679392	1.32093
IL23A	IL23	-4	13.3151	-9.9509	32	36.2043	41.3107	0	0.883873	1	1	0	1.14104
IL23R	IL23 R	29	34.2531	8.40833	52.5	65.7496	47.4387	0.846639	0.798484	1	1	0.245477	0.721506
IL23A	IL23p19	602.5	774.06	1727.18	142.5	203.181	150.581	0.778363	0.701346	1	1	2.23132	0.741116
IL24	IL24	56.5	68.024	21.5221	62	58.3633	41.7821	0.830589	1.06231	1	1	0.316389	0.715897
IL26	IL26	115.5	155.829	192.525	26.5	61.2042	79.9647	0.741199	0.432977	1	1	1.23549	1.30652
IL27	IL27	20.5	34.9285	0.540088	45.5	51.5451	66.7657	0.586913	0.882722	1	1	0.0154627	1.29529
IFNL2	IL28A	32	34.2531	1.06464	40	27.6816	6.4278	0.934223	1.445	1	1	0.0310815	0.232205
IFNL1	IL29	16	47.086	4.73648	27	56.0906	49.3243	0.339803	0.481364	1	1	0.100592	0.879369
IL3	IL3	302	473.951	415.983	23.5	25.4089	74.7794	0.637197	0.924872	1	1	0.877693	2.94304
IL3RA	IL3 R alpha	65	93.69	-2.08266	38	65.7496	37.5396	0.693778	0.57795	1	1	0	0.570947
IL31	IL31	18	55.8665	-7.8527	71	83.3631	78.5505	0.322197	0.851696	1	1	0	0.942269
IL31RA	IL31 RA	11.5	32.9022	2.11374	42	51.5451	48.8529	0.34952	0.81482	1	1	0.0642429	0.94777
IL33	IL33	-131.5	-124.225	-159.979	12.5	12.2726	11.9912	N/A	1.01853	N/A	1	N/A	0.97707
IL34	IL34	-114.5	-90.1539	-125.759	10.5	12.9219	12.5103	N/A	0.812571	N/A	1	N/A	0.96814
IL36RN	IL36RN	-57.5	-54.4605	-106.862	8	36.2985	23.4105	N/A	0.220395	N/A	1	N/A	0.644946
IL4	IL4	37.5	51.1386	-9.9509	71.5	59.4996	52.1526	0.733302	1.20169	1	1	0	0.876521
IL4R	IL4 R	31	83.5587	16.2766	48	71.4314	66.2944	0.370997	0.671974	1	1	0.194792	0.928085
IL5	IL5	632.5	1096.01	1782.43	426.5	494.724	511.287	0.577092	0.862096	1	1	1.62629	1.03348
IL5RA	IL5 R alpha	80	109.225	34.6358	93.5	98.7039	98.8203	0.732436	0.947277	1	1	0.317106	1.00118
IL6	IL6	775.5	1093.31	1886.3	400	466.315	462.262	0.709314	0.857789	1	1	1.72531	0.991308
IL6R	IL6 R	49	70.0503	-0.50901	75	47.5679	81.8502	0.699497	1.57669	1	1	0	1.7207
IL7	IL7	782.5	1154.77	1798.17	431	565.178	548.998	0.677622	0.762591	1	1	1.55716	0.971371
IL7RA	IL7 R alpha	19.5	32.9022	-9.9509	44	52.1133	50.7385	0.592665	0.844314	1	1	0	0.973618
CXCL8	IL8	826.5	981.191	1494.46	370	393.589	434.921	0.842344	0.940068	1	1	1.52311	1.10502
IL9	IL9	427	455.715	478.405	286.5	305.521	249.665	0.93699	0.937743	1	1	1.04979	0.817179
INSL3	INSL3	89	60.1912	-78.2614	159	164.22	110.094	1.47862	0.968214	1	1	0	0.670405
INSRR	INSRR	74	63.9768	39.7178	36.5	60.9737	69.0879	1.15667	0.598619	1	1	0.620816	1.13308
INS	Insulin	226.5	303.745	214.032	88	111.204	87.9783	0.745691	0.791339	1	1	0.704642	0.791144
INSR	Insulin R	614	1162.2	1404.76	416	466.884	433.979	0.528307	0.891015	1	1	1.2087	0.929522
IDE	Insulysin / IDE	14.5	28.8497	-9.9509	55	56.0906	36.5968	0.502604	0.980557	1	1	0	0.652459
ITGA5	Integrin alpha V	531	640.48	609.695	138.5	179.804	132.932	0.829066	0.770282	1	1	0.951935	0.739318
CXCL10	IP10	18	18.7184	-9.9509	51	76.545	67.7085	0.961619	0.666275	1	1	0	0.884559
CXCL11	ITAC / CXCL11	60	112.602	116.99	50	74.2723	71.0083	0.532852	0.673199	1	1	1.03897	0.956053
ITK	Itk	488	809.213	1606.13	160	223.96	196.777	0.603055	0.714414	1	1	1.98481	0.878626
ITM2B	ITM2B	-124	-117.194	-159.979	-5.5	18.7661	10.434	N/A	0	N/A	1	N/A	0.556004
KLK10	Kallikrein 10	5	8.81424	-100.223	91.5	130.454	88.8123	0.567264	0.701398	1	1	0	0.680795
KLK11	Kallikrein 11	-121	-115.031	-159.979	0.5	-0.0650074	10.9531	N/A	N/A	N/A	N/A	N/A	N/A
KLK14	Kallikrein 14	-123	-119.898	-159.979	-9.5	-5.90913	14.0674	N/A	N/A	N/A	N/A	N/A	N/A
KLK2	Kallikrein 2	175	228.383	208.259	196	236.947	223.768	0.766257	0.82719	1	1	0.911887	0.944382
KLK5	Kallikrein 5	-99.5	-3.08357	135.735	17.5	26.5582	20.2962	N/A	0.658929	N/A	1	N/A	0.764214
KLK6	Kallikrein 6	-124	-115.572	-159.979	23	33.0517	31.1965	N/A	0.695879	N/A	1	N/A	0.943868
KLK7	Kallikrein 7	-77.5	-94.4804	-156.914	18.5	22.0128	22.3724	N/A	0.84042	N/A	1	N/A	1.01634
KLK8	Kallikrein 8	21.5	16.3856	-69.0682	113.5	103.831	106.46	1.31213	1.09313	1	1	0	1.02533
SLC12A6	KCC3	-103.5	-96.6436	-159.979	4	10.3246	37.9443	N/A	0.387426	N/A	1	N/A	3.67515
KCTD10	KCTD10	-133	-128.011	-159.979	-11.5	-2.01305	18.2199	N/A	N/A	N/A	N/A	N/A	N/A
KIF3B	KIF3B	-118.5	-110.164	-117.077	-14	12.9219	21.3343	N/A	0	N/A	1	N/A	1.65101
KNG1	Kininostatin / kininogen	0	11.9642	-9.9509	44.5	40.7497	30.9401	0	1.09203	1	1	0	0.759271
KLF4	KLF4	-66.5	-54.4605	-156.403	6.5	39.5452	30.1583	N/A	0.164369	N/A	1	N/A	0.76263
KREMEN1	Kremen1	209.5	273.351	198.295	165.5	179.953	161.515	0.766413	0.919682	1	1	0.725422	0.897539
KREMEN2	Kremen2	124	158.53	199.869	101.5	113.477	116.262	0.782185	0.894458	1	1	1.26076	1.02454
LAG3	LAG3	-31	-55.0013	-112.48	902.5	1117.46	1314.84	N/A	0.807634	N/A	1	N/A	1.17663
TGFb	Latent TGFbeta bp1	98.5	113.277	211.934	65.5	65.7496	77.1363	0.869549	0.996204	1	1	1.87093	1.17318
LAYN	Layilin	-38.5	-38.2362	-108.395	105.5	80.4541	71.6832	N/A	1.31131	N/A	1	N/A	0.890983
LBP	LBP	-2	9.26257	-9.9509	25.5	31.6589	52.624	0	0.805461	1	1	0	1.66222
LCK	Lck	226.5	298.342	214.032	424.5	449.838	472.161	0.759196	0.943673	1	1	0.717404	1.04962
LDLR	LDL R	-82	-84.205	-150.275	74	119.415	64.4164	N/A	0.619688	N/A	1	N/A	0.539433
LECT2	LECT2	240	303.745	203.541	35	27.1135	59.6949	0.790136	1.29087	1	1	0.670103	2.20167
‎LEFTY1	Lefty A	18	49.1123	-9.9509	58.5	56.0906	47.9101	0.366507	1.04296	1	1	0	0.854157
LGMN	Legumain	-119.5	-103.674	-159.979	62	77.8567	81.5454	N/A	0.796335	N/A	1	N/A	1.04738
LEP	Leptin (OB)	-4.5	21.4201	-9.9509	47	29.9543	16.7984	0	1.56905	1	1	0	0.5608
LEPR	Leptin R	70	97.0671	27.2921	131.5	140.181	101.649	0.721151	0.938073	1	1	0.281168	0.725124
ITGAL	LFA1 alpha	163	216.616	48.2741	73.5	69.1587	76.6649	0.752483	1.06277	1	1	0.222855	1.10854
LHB	LH	136.5	124.007	89.2588	293.5	313.57	275.674	1.10075	0.935996	1	1	0.71979	0.879148
LIF	LIF	-2.5	-9.64916	-9.9509	60.5	88.4767	54.981	N/A	0.683796	N/A	1	N/A	0.621418
LIFR	LIF R alpha	295.5	392.225	319.991	34	33.3634	39.4251	0.753394	1.01908	1	1	0.815834	1.18169
TNFSF14	LIGHT / TNFSF14	39.5	59.2436	19.9484	79.5	90.1813	62.0518	0.666739	0.881558	1	1	0.336719	0.688079
SCARB1	LIMPII	-146.5	-139.368	-159.979	11	-2.01305	2.12902	N/A	N/A	N/A	N/A	N/A	N/A
TRIM71	LIN41	-127	-112.868	-159.979	31.5	17.4674	4.20527	N/A	1.80336	N/A	1	N/A	0.24075
LCN1	Lipocalin1	-10	-9.64916	-9.9509	73	85.0677	82.793	N/A	0.858141	N/A	1	N/A	0.973261
LCN2	Lipocalin2	16	26.8235	-9.42635	65	61.7723	40.3679	0.596493	1.05225	1	1	0	0.653495
BIRC7	Livin	-48	-65.8175	-129.335	24	24.6102	8.35776	N/A	0.975205	N/A	1	N/A	0.339606
OLR1	LOX1	-140.5	-147.48	-159.979	-6	6.42847	-3.06159	N/A	0	N/A	1	N/A	0
LPS	LPS	-127	-125.307	-120.141	94.5	88.8956	86.736	N/A	1.06304	N/A	1	N/A	0.975707
HMFT1766	LRG1	103	193.771	233.285	148	215.518	219.097	0.531555	0.686716	1	1	1.20392	1.0166
LRP1	LRP1	368	411.812	329.433	31.5	28.818	26.2262	0.893611	1.09307	1	1	0.799958	0.910063
LRP6	LRP6	-7.5	3.85922	-9.9509	26	43.0224	17.7412	0	0.604336	1	1	0	0.41237
CD62L	LSelectin (CD62L)	189.5	321.982	177.838	180	233.362	205.354	0.588543	0.771333	1	1	0.552323	0.879982
LTF	LTF	498.5	722.683	1093.87	181	222.012	209.234	0.689791	0.815272	1	1	1.51362	0.942447
LTK	LTK	104.5	155.374	334.921	71	77.2073	137.085	0.672572	0.919602	1	1	2.15558	1.77554
LUM	Lumican	-124.5	-134.5	-159.468	21.5	38.8958	51.4399	N/A	0.552758	N/A	1	N/A	1.3225
XCL1	Lymphotactin / XCL1	9	34.9285	-9.9509	46.5	46.9997	36.1254	0.257669	0.989368	1	1	0	0.76863
TNFSF3	Lymphotoxin beta / TNFSF3	12	30.876	-9.9509	21.5	35.6361	29.9973	0.388652	0.60332	1	1	0	0.841767
TNFRSF3	Lymphotoxin beta R / TNFRSF3	23.5	49.1123	-9.9509	46	54.9542	58.7521	0.478495	0.837061	1	1	0	1.06911
LYN	Lyn	433.5	460.931	825.224	281	347.985	303.185	0.940488	0.807505	1	1	1.79034	0.871257
MTDH	LYRIC	0	-20.9303	-159.979	13.5	16.1687	75.8357	N/A	0.834948	N/A	1	N/A	4.69029
LYVE1	LYVE1	-131	-144.235	-159.979	11.5	12.2726	-4.09971	N/A	0.937047	N/A	1	N/A	0
LZTS1	LZTS1	-136.5	-117.735	-158.957	16	3.18173	19.7771	N/A	5.02871	N/A	1	N/A	6.21584
ITGAM	MAC1	199	255.115	208.786	179	171.431	165.758	0.78004	1.04415	1	1	0.8184	0.966907
SCGB2A2	Mammaglobin A	351.5	717.275	316.024	143.5	188.895	153.176	0.490049	0.759681	1	1	0.44059	0.810904
PRSS27	Marapsin	24	13.1407	-76.2184	115	112.921	119.437	1.82638	1.01841	1	1	0	1.0577
MATK	MATK	450	427.942	627.571	205	240.843	227.402	1.05154	0.851177	1	1	1.46649	0.944191
MBL	MBL	-142	-139.368	-159.979	-1.5	-5.25979	6.28151	N/A	N/A	N/A	N/A	N/A	N/A
MBL2	MBL2	351.5	362.504	325.217	138.5	167.467	132.413	0.969645	0.82703	1	1	0.897142	0.790685
MCP1	MCP1	821	1163.55	2219.38	270	280.521	297.747	0.705597	0.962495	1	1	1.90742	1.06141
CCL8	MCP2	72.5	108.549	64.5351	86	83.3631	80.9074	0.6679	1.03163	1	1	0.594524	0.970542
CCL7	MCP3	19.5	32.9022	-9.9509	81.5	54.386	43.6676	0.592665	1.49855	1	1	0	0.80292
CCL13	MCP4 / CCL13	25.5	-9.64916	-9.9509	51	59.4996	47.9101	N/A	0.857148	N/A	1	N/A	0.805217
CSF1	MCSF	62	88.962	8.93288	30.5	59.4996	37.5396	0.696927	0.512608	1	1	0.100412	0.630921
CSF2RA	MCSF R	70.5	71.4011	4.21193	113.5	386.77	72.8938	0.987379	0.293456	1	1	0.0589898	0.188468
ADAM11	MDC	-7	10.6134	-9.9509	46	24.8407	47.9101	0	1.8518	1	1	0	1.92869
MERTK	Mer	-110.5	-108.001	-92.5619	4.5	8.37651	0.57184	N/A	0.537217	N/A	1	N/A	0.0682671
MSLN	Mesothelin	-121.5	-119.358	-159.979	17.5	36.2985	23.4105	N/A	0.482114	N/A	1	N/A	0.644946
MFGE8	MFGE8	65	80.1816	10.5065	66.5	56.0906	42.2535	0.81066	1.18558	1	1	0.131034	0.753308
MFRP	MFRP	188.5	219.993	145.84	139.5	161.772	149.73	0.856844	0.862326	1	1	0.662931	0.925566
HLA-B	MICA	5.5	19.3939	-9.9509	57	42.4543	42.2535	0.283595	1.34262	1	1	0	0.99527
MICB	MICB	-102	-90.1539	-159.979	7.5	34.3504	42.6158	N/A	0.218338	N/A	1	N/A	1.24062
MDK	Midkine	-124	-117.735	-159.979	12	21.3635	14.0674	N/A	0.561707	N/A	1	N/A	0.658481
MIF	MIF	12.5	83.5587	-9.9509	64.5	68.5905	67.7085	0.149595	0.940364	1	1	0	0.987142
VPS4B	MIG	685.5	981.191	1682.77	314.5	329.953	382.597	0.698641	0.953167	1	1	1.71503	1.15955
MINA	MINA	888.5	1214.28	1467.21	254	288.895	288.132	0.73171	0.879213	1	1	1.2083	0.99736
CXCL2	MIP 2	336.5	417.891	397.099	460	499.838	438.221	0.805234	0.920298	1	1	0.950246	0.876727
CCL3	MIP1a	31.5	39.6564	-9.9509	77.5	66.8859	69.1227	0.794323	1.15869	1	1	0	1.03344
CCL4	MIP1b	341.5	337.516	249.177	390	363.475	370.341	1.0118	1.07298	1	1	0.738265	1.01889
MIP1D	MIP1d	4	18.7184	-9.9509	43.5	56.0906	42.2535	0.213693	0.775532	1	1	0	0.753308
CCL20	MIP3 alpha	-4	10.6134	-9.9509	37	43.5906	47.9101	0	0.848806	1	1	0	1.09909
CCL19	MIP3 beta	280.5	346.297	230.293	373.5	357.793	334.987	0.809999	1.0439	1	1	0.665016	0.936258
MMP1	MMP1	8	-9.64916	-9.9509	44.5	45.2952	53.5668	N/A	0.982445	N/A	1	N/A	1.18262
MMP10	MMP10	40	41.0073	8.40833	102.5	100.977	98.8203	0.975437	1.01509	1	1	0.205045	0.978645
MMP11	MMP11 /Stromelysin3	138.5	187.573	107.024	121	103.818	139.36	0.738378	1.16551	1	1	0.57057	1.34235
MMP12	MMP12	41	36.9548	2.11374	58.5	102.113	82.793	1.10946	0.572895	1	1	0.057198	0.810798
MMP13	MMP13	12.5	21.4201	-9.9509	45.5	44.727	75.7222	0.583564	1.01728	1	1	0	1.69299
MMP14	MMP14	43	80.1816	75.5507	108.5	73.7041	99.7631	0.536283	1.4721	1	1	0.942245	1.35356
MMP15	MMP15	182.5	242.958	141.644	78	77.6813	56.8665	0.75116	1.0041	1	1	0.582998	0.732049
MMP16	MMP16 / MT3MMP	74	142.996	43.0286	111	77.6813	71.951	0.517499	1.42891	1	1	0.300909	0.926233
MMP19	MMP19	250	314.552	152.659	224.5	211.203	205.354	0.794781	1.06296	1	1	0.485323	0.972307
MMP2	MMP2	173	216.616	192.525	138.5	195.294	148.788	0.798647	0.709186	1	1	0.888785	0.761864
MMP20	MMP20	817	1020.36	645.736	261.5	233.362	294.447	0.800694	1.12058	1	1	0.632848	1.26176
MMP24	MMP24 / MT5MMP	161.5	170.012	-9.9509	96	93.0221	124.275	0.949931	1.03201	1	1	0	1.33598
MMP25	MMP25 / MT6MMP	23.5	41.0073	-9.9509	31.5	48.7042	38.4823	0.573069	0.646761	1	1	0	0.790123
MMP3	MMP3	124	131.513	48.7986	58.5	77.1132	71.4796	0.94287	0.758625	1	1	0.371054	0.926945
MMP7	MMP7	3	13.3151	-9.9509	45	47.5679	43.6676	0.225308	0.946017	1	1	0	0.918007
MMP8	MMP8	256.5	311.175	325.761	156	186.772	175.185	0.824295	0.835245	1	1	1.04687	0.937966
MMP9	MMP9	14.5	27.4989	-9.9509	84.5	79.954	53.5668	0.527294	1.05686	1	1	0	0.66997
POMC	MSHa	878	824.896	1263.43	693.5	751.879	678.985	1.06438	0.922355	1	1	1.53163	0.90305
MST1	MSP alpha Chain	74.5	95.7162	8.93288	177	177.681	186.97	0.778343	0.996169	1	1	0.0933267	1.05228
MTUS1	MTUS1	-54.5	-26.8792	-147.721	58	43.4413	90.3695	N/A	1.33514	N/A	1	N/A	2.08027
MUSK	Musk	430.5	445.583	440.113	364.5	386.77	374.584	0.966149	0.94242	1	1	0.987722	0.968491
MB	Myoglobin	-137	-127.47	-159.979	33.5	11.6232	6.80058	N/A	2.88215	N/A	1	N/A	0.585084
NAIP	NAIP	85.5	160.782	136.246	77.5	91.493	77.3929	0.531777	0.847059	1	1	0.847398	0.845889
NANOG	Nanog	-102	-103.674	-159.979	-0.5	-5.25979	7.8387	N/A	N/A	N/A	N/A	N/A	N/A
NAP1L4	NAP2	7	19.3939	-9.9509	45	33.3634	46.9674	0.360939	1.34878	1	1	0	1.40775
NCAM1	NCAM1 / CD56	17	36.2793	-9.9509	27	56.6587	21.9837	0.468586	0.476537	1	1	0	0.388002
Neg	Neg	-154.75	-159.918	-113.183	-13.5	-10.8604	-13.9619	N/A	N/A	N/A	N/A	N/A	N/A
Neg	Neg	-9.38889	-7.92309	-7.79442	-2	-1.86364	-2.05722	N/A	N/A	N/A	N/A	N/A	N/A
NELL2	NELL2	-22	-12.8181	-109.416	41.5	44.74	42.0967	N/A	0.927582	N/A	1	N/A	0.94092
NEP	NEP	-122	-109.623	-159.979	35.5	45.3893	50.4017	N/A	0.782122	N/A	1	N/A	1.11043
NUCB2	Nesfatin	-74	-75.0113	-143.124	38	40.1945	42.0967	N/A	0.945402	N/A	1	N/A	1.04733
NES	Nestin	-60.5	-64.7359	-124.738	22.5	23.9609	40.0205	N/A	0.939032	N/A	1	N/A	1.67025
NET1	NET1	-50	-65.2767	-134.442	-14	9.02586	10.434	N/A	0	N/A	1	N/A	1.15601
NTNG2	Netrin G2	46.5	49.9158	-33.3169	124.5	159.674	156.29	0.931569	0.779711	1	1	0	0.978805
NTN4	Netrin4	-126.5	-109.623	-159.979	27	27.8569	21.3343	N/A	0.969238	N/A	1	N/A	0.765852
NRN1	Neuritin	31	56.5419	1.06464	90.5	100.977	84.6786	0.548266	0.896247	1	1	0.0188292	0.838596
NEUROD1	NeuroD1	-3	8.58715	-9.9509	16	34.4998	14.9128	0	0.463771	1	1	0	0.432259
PPT-II	NeurokininA	9	76.4155	-46.0852	67	127.856	126.704	0.117777	0.524025	1	1	0	0.990984
NPY	Neuropeptide Y	-1	-12.2773	-133.42	22	53.8308	40.0205	N/A	0.408688	N/A	1	N/A	0.743449
NRP2	Neuropilin2	5.5	30.2006	-6.8036	36.5	41.3179	19.1553	0.182116	0.883394	1	1	0	0.463609
NRTN	Neurturin	-10	12.6397	-9.9509	36.5	33.9316	28.1117	0	1.07569	1	1	0	0.828483
NF1	NF1	90	136.986	72.9154	193.5	214.869	162	0.657001	0.900549	1	1	0.532283	0.753947
NGFR	NGF R	65	113.277	27.8167	77	75.9768	111.548	0.573814	1.01347	1	1	0.245563	1.46818
NID1	Nidgen1	14.5	45.0598	11.0311	36	25.9771	29.5259	0.321795	1.38584	1	1	0.24481	1.13661
NME1	NM23H1/H2	-132.5	-136.123	-159.979	10	-7.20783	16.6627	N/A	N/A	N/A	N/A	N/A	N/A
NOTCH1	Notch1	-133.5	-125.847	-159.979	20	25.2595	9.91494	N/A	0.79178	N/A	1	N/A	0.392523
NOV	NOV / CCN3	209	274.027	220.851	118	106.658	135.589	0.762699	1.10634	1	1	0.805946	1.27124
NPTX1	NPTX1	601.5	717.275	947.289	361	429.803	402.325	0.838591	0.83992	1	1	1.32068	0.936069
NPTXR	NPTXR	-110	-109.082	-159.979	26.5	40.8439	30.6774	N/A	0.648812	N/A	1	N/A	0.751089
PGR	NR3C3	21.5	75.3338	20.31	197.5	250.583	209.754	0.285396	0.788162	1	1	0.2696	0.837062
NRCAM	NrCAM	41	49.7877	-9.9509	91	81.0904	95.5205	0.823496	1.1222	1	1	0	1.17795
NRG1	NRG1 Isoform GGF2	23	31.5514	-9.9509	61	14.6135	70.5369	0.728969	4.17421	1	1	0	4.82682
NRG2	NRG2	285	392.901	179.411	235.5	258.362	201.112	0.725374	0.911512	1	1	0.456633	0.778411
NRG3	NRG3	589.5	848.809	868.145	471.5	545.86	503.273	0.694503	0.863774	1	1	1.02278	0.921981
NTF3	NT3	17	13.9905	-9.9509	52	62.9087	48.8529	1.21511	0.826595	1	1	0	0.776569
NTF4	NT4	24.5	22.771	-9.9509	53.5	64.6132	33.297	1.07593	0.828004	1	1	0	0.515329
NTN1	Ntn1	212.5	245.148	464.136	180	218.765	169.786	0.866823	0.8228	1	1	1.89329	0.77611
OCT4	OCT3/4	-112.5	-113.95	-124.227	13.5	5.12977	-2.54253	N/A	2.6317	N/A	1	N/A	0
ITLN1	Omentin	-31.5	-45.8075	-120.652	32.5	64.8697	43.6539	N/A	0.501004	N/A	1	N/A	0.672947
HCRT1	Orexin A	3	9.26257	-9.9509	51	58.3633	42.2535	0.323884	0.873837	1	1	0	0.723973
HCRT2	Orexin B	199	315.227	279.6	121.5	108.363	145.488	0.63129	1.12123	1	1	0.88698	1.3426
OSM	OSM	60	61.2698	11.5556	83	95.2949	61.1091	0.979275	0.870981	1	1	0.188602	0.641263
GPNMB	Osteoactivin / GPNMB	0	12.6397	-9.9509	43	44.1588	18.2126	0	0.973758	1	1	0	0.412433
PRRG4	Osteocalcin	57	31.5282	-39.4457	74.5	119.415	91.4076	1.8079	0.623875	1	1	0	0.765462
OSTN	Osteocrin	149	210.537	102.827	116.5	112.34	128.046	0.707713	1.03703	1	1	0.488404	1.13981
SPP1	Osteopontin	-138	-129.092	-159.468	1	-4.61044	-3.58065	N/A	N/A	N/A	N/A	N/A	N/A
TNFRSF11B	Osteoprotegerin / TNFRSF11B	2.5	5.21006	-9.9509	48.5	57.2269	34.2398	0.479841	0.847503	1	1	0	0.598317
TNFRSF4	OX40	-84	-49.0524	-60.8965	-2	-0.0650074	-2.54253	N/A	N/A	N/A	N/A	N/A	N/A
TNFSF4	OX40 Ligand / TNFSF4	85	101.12	17.3257	59	80.5222	54.981	0.840589	0.732717	1	1	0.171338	0.682805
CDKN1A	p21	216	201.883	241.457	144.5	187.596	162.519	1.06993	0.770271	1	1	1.19602	0.866322
P27	p27	-110.5	-74.4704	-159.979	1	10.3246	31.1965	N/A	0.0968565	N/A	1	N/A	3.02158
TP53	p53	-121	-113.409	-159.979	2	26.5582	33.2727	N/A	0.0753062	N/A	1	N/A	1.25282
PAI1	PAI1	89.5	209.995	-28.7203	33	92.7917	38.9824	0.4262	0.355635	1	1	0	0.420106
PAK7	PAK7	-109.5	-115.031	-159.979	44	18.7661	21.8534	N/A	2.34466	N/A	1	N/A	1.16451
CHGA	Pancreastatin	-28	-26.8792	-122.695	50.5	99.2852	52.997	N/A	0.508636	N/A	1	N/A	0.533786
PPY	Pancreatic Polypeptide	-26	-4.706	-59.3643	44	46.688	40.5396	N/A	0.942426	N/A	1	N/A	0.868308
PAPPA	Pappalysin1	-119	-108.541	-159.979	4.5	10.3246	4.20527	N/A	0.435854	N/A	1	N/A	0.407308
CCL18	PARC / CCL18	350	517.853	554.464	298.5	327.68	329.801	0.675867	0.91095	1	1	1.0707	1.00647
PARK7	PARK7	-150.5	-144.235	-159.979	-3.5	15.5193	-0.985344	N/A	0	N/A	1	N/A	0
CDH3	PCadherin	-115.5	-120.439	-159.979	4	1.23369	8.87682	N/A	3.24231	N/A	1	N/A	7.19536
PCAF1	PCAF	-41	-52.8381	-130.867	72.5	110.324	76.3548	N/A	0.657155	N/A	1	N/A	0.692096
PDCD1	PD1	-141	-138.286	-159.979	8	11.6232	7.31964	N/A	0.688276	N/A	1	N/A	0.629741
TYMP	PDECGF	73	105.848	40.9304	153.5	112.908	115.319	0.689671	1.35951	1	1	0.386692	1.02135
PDGFRA	PDGF R alpha	452.5	730.61	365.627	434	371.43	342.529	0.619345	1.16846	1	1	0.50044	0.922191
PDGFRB	PDGF R beta	303	424.645	336.252	310.5	299.271	293.976	0.713537	1.03752	1	1	0.791841	0.982307
PDGFAA	PDGFAA	3	-9.64916	-9.9509	35	68.0223	50.7385	N/A	0.514537	N/A	1	N/A	0.745909
PDGFAB	PDGFAB	48	90.9883	12.0802	70.5	74.8404	75.2508	0.52754	0.942004	1	1	0.132766	1.00548
PDGFBB	PDGFBB	13.5	-4.92123	-9.9509	30.5	50.9769	40.8393	N/A	0.59831	N/A	1	N/A	0.801132
PDGFC	PDGFC	70	72.0765	36.2095	50.5	44.727	49.7957	0.97119	1.12907	1	1	0.502375	1.11333
PDGFD	PDGFD	0	1.15754	-9.9509	36.5	43.0224	29.5259	0	0.848394	1	1	0	0.686291
PDX1	PDX1	-127.5	0.161288	-159.979	18	34.3504	52.997	0	0.524011	1	1	0	1.54284
CD31	PECAM1 /CD31	17	15.3413	-9.9509	53	47.5679	38.0109	1.10812	1.1142	1	1	0	0.799088
PEDF	PEDF	-31.5	26.661	97.4306	22	33.0517	42.6158	0	0.665624	1	1	3.65443	1.28937
TSG14	Pentraxin3 / TSG14	-2.5	38.3056	-9.9509	26	27.1135	27.169	0	0.958933	1	1	0	1.00205
PGA1	PEPSINOGEN I	-114.5	-106.378	-159.979	89	94.0904	162.519	N/A	0.945899	N/A	1	N/A	1.72726
PGA2	PEPSINOGEN II	-109	-116.654	-68.5574	36	28.5063	9.39588	N/A	1.26288	N/A	1	N/A	0.329607
PSPN	Persephin	146.5	195.003	90.7626	100	79.954	96.9347	0.751271	1.25072	1	1	0.465442	1.21238
PF4	PF4 / CXCL4	57	67.3486	9.98198	95.5	100.977	75.2508	0.846343	0.945763	1	1	0.148214	0.745229
PGLYRP1	PGRPS	-155.5	-152.347	-159.979	-1.5	16.1687	-9.80939	N/A	0	N/A	1	N/A	0
PI16	PI 16	-71.5	-49.5932	-142.614	68.5	67.4671	55.5923	N/A	1.01531	N/A	1	N/A	0.823991
PIK3R2	PI 3Kinase p85 beta	1029	1040.14	1809.92	202.5	283.051	229.997	0.989292	0.71542	1	1	1.74007	0.812565
PIM2	PIM2	-105.5	-111.786	-159.979	15.5	22.6622	2.64809	N/A	0.68396	N/A	1	N/A	0.116851
PKM2	PKM2	-127.5	-125.847	-159.979	5	12.9219	-13.9619	N/A	0.386939	N/A	1	N/A	0
PLG	Plasminogen	-131.5	412.258	533.596	6	22.6622	20.2962	0	0.264759	1	1	1.29432	0.895598
PGF	PlGF	22	40.3319	-9.9509	65	69.7268	36.5968	0.545475	0.932209	1	1	0	0.524859
BPIFA1	PLUNC	118	154.478	70.3052	80.5	80.5222	45.5532	0.763864	0.999724	1	1	0.455115	0.565722
PODXL	Podocalyxin	-60.5	-63.6543	-91.5404	17	58.3763	8.87682	N/A	0.291214	N/A	1	N/A	0.152062
POMC	POMC	-63	-51.2156	-131.888	39	58.3763	47.2874	N/A	0.66808	N/A	1	N/A	0.810044
PON1	PON1	-136.5	-138.286	-159.979	7.5	6.42847	15.6246	N/A	1.16669	N/A	1	N/A	2.43054
PON2	PON2	-152.5	-158.837	-151.807	15.5	46.688	25.4868	N/A	0.331991	N/A	1	N/A	0.545896
PPARG	PPARg2	113.5	95.8846	29.5032	173.5	219.414	188.472	1.18371	0.790741	1	1	0.307694	0.858977
PPP2R5C	PPP2R5C	7.5	57.4871	-22.0808	125	168.116	152.657	0.130464	0.743534	1	1	0	0.908045
PRDX6	Prdx6	192.5	224.046	183.608	31	20.2953	40.8393	0.859199	1.52745	1	1	0.81951	2.01225
DLK1	Pref1	14	50.4631	-9.9509	46.5	60.0678	75.7222	0.27743	0.774125	1	1	0	1.26061
PSEN1	Presenilin 1	-140	-159.918	-159.979	9.5	4.48043	29.6393	N/A	2.12033	N/A	1	N/A	6.61528
PSEN2	Presenilin 2	-151.5	-137.204	-159.979	12.5	2.53238	16.1437	N/A	4.93606	N/A	1	N/A	6.3749
BDNF	ProBDNF	-156.5	-132.337	-159.979	31	27.2076	22.8915	N/A	1.13939	N/A	1	N/A	0.841364
CALCA	Procalcitonin	176	273.27	374.758	119	170.064	143.314	0.644051	0.699736	1	1	1.37138	0.842704
CTSB	ProCathepsin B	-110.5	-123.143	-159.979	38	22.6622	29.6393	N/A	1.6768	N/A	1	N/A	1.30788
PGR	Progesterone	-12	-6.32843	-123.206	107.5	184.999	104.903	N/A	0.581084	N/A	1	N/A	0.567047
GCG	proGlucagon	-22.5	4.48777	-143.635	22	86.2982	41.0586	0	0.25493	1	1	0	0.475776
GRN	Progranulin	10.5	36.2793	-9.9509	74	66.8859	54.0382	0.289421	1.10636	1	1	0	0.807916
PHB	Prohibitin	-64	-59.8686	-156.403	59	70.0645	32.7536	N/A	0.842081	N/A	1	N/A	0.467478
prolactin	Prolactin	65	110.575	57.716	96.5	124.272	102.591	0.587834	0.776523	1	1	0.52196	0.825539
MMP13	proMMP13	-134	-135.582	-159.979	-11	15.5193	-0.466283	N/A	0	N/A	1	N/A	0
MMP7	ProMMP7	-134	-149.102	-159.979	-6	-13.7013	-6.17596	N/A	N/A	N/A	N/A	N/A	N/A
MMP9	ProMMP9	-73	-94.4804	-125.249	25.5	21.3635	30.6774	N/A	1.19363	N/A	1	N/A	1.43598
PCSK1N	ProSAAS	33.5	33.6915	-59.3643	154.5	155.778	151.619	0.994316	0.991794	1	1	0	0.973297
PRSS8	Prostasin	-34.5	-20.9303	-124.227	43	66.1684	47.2874	N/A	0.649857	N/A	1	N/A	0.714651
p65	Protein p65	5.5	49.375	-88.9867	6	21.3635	26.5249	0.111392	0.280853	1	1	0	1.2416
PSA	PSAFree	121.5	94.2622	160.251	116	120.064	138.123	1.28896	0.966149	1	1	1.70005	1.15041
PSA	PSAtotal	5	30.4466	-50.6818	26.5	35.6491	65.9736	0.164222	0.743357	1	1	0	1.85064
SELP	Pselectin	266.5	370.612	172.068	191.5	185.635	196.398	0.719081	1.03159	1	1	0.46428	1.05798
HRSP12	PSP	-81.5	-80.9602	-136.996	13	17.4674	4.72433	N/A	0.744245	N/A	1	N/A	0.270466
PTH	PTH	-38	-50.134	-108.905	24	29.805	40.5396	N/A	0.805235	N/A	1	N/A	1.36016
PTHLH	PTHLP	38	162.404	6.00948	21.5	251.232	170.305	0.233984	0.0855781	1	1	0.0370032	0.677878
PTN	PTN	-133	-138.286	-159.979	14	12.9219	8.87682	N/A	1.08343	N/A	1	N/A	0.686957
PTPRD	PTPRD	465	443.625	595.395	162.5	212.272	250.759	1.04818	0.765529	1	1	1.34211	1.18131
PYK2	PYK2	-6	1.78372	-118.098	82.5	99.2852	66.4926	0	0.83094	1	1	0	0.669714
PYY	PYY	-70.5	-67.4399	-133.42	29	47.3374	27.563	N/A	0.612624	N/A	1	N/A	0.582268
AGER	RAGE	121.5	189.599	81.3207	51.5	75.4086	32.8257	0.640825	0.682946	1	1	0.428908	0.435304
TNFRSF11A	RANK / TNFRSF11A	56.5	76.8045	18.8993	63.5	51.5451	66.2944	0.735634	1.23193	1	1	0.246071	1.28614
CCL5	RANTES	18.5	25.4726	-9.9509	46	45.2952	39.8965	0.72627	1.01556	1	1	0	0.880812
KRAS	Ras	242.5	143.476	17.2456	20.5	34.3504	31.1965	1.69018	0.596791	1	1	0.120199	0.908183
RBP4	RBP4	-131.5	-146.939	-159.979	15	33.0517	15.6246	N/A	0.453834	N/A	1	N/A	0.472732
RECK	RECK	-113.5	-75.0113	-159.979	-3	36.9478	9.39588	N/A	0	N/A	1	N/A	0.254302
RETNLA	RELM alpha	-96.5	-105.837	-159.468	36.5	70.7139	26.5249	N/A	0.516165	N/A	1	N/A	0.375102
RETNLB	RELM beta	99.5	132.864	28.3412	55	52.6815	56.8665	0.748885	1.04401	1	1	0.21331	1.07944
RELT	RELT / TNFRSF19L	275	378.717	410.738	109.5	146.999	141.717	0.726136	0.744903	1	1	1.08455	0.964066
RETN	Resistin	49	65.0585	28.4817	109.5	192.142	119.437	0.753169	0.569891	1	1	0.437786	0.621608
RET	RET	954.5	1151.55	1581.62	66.5	129.804	97.1172	0.828886	0.512309	1	1	1.37348	0.748181
RIP1	RIP1	30.5	-9.03248	-18.5057	-4	25.2595	14.5865	N/A	0	N/A	1	N/A	0.577465
ROBO4	ROBO4	116.5	165.96	55.0932	97.5	119.727	166.229	0.701977	0.814356	1	1	0.331967	1.38841
ROCK1	ROCK1	195	185.118	23.3744	189.5	247.336	168.748	1.05338	0.766163	1	1	0.126267	0.68226
ROCK2	ROCK2	-90.5	-94.4804	-80.815	30.5	10.9739	37.4252	N/A	2.77932	N/A	1	N/A	3.41038
ROR1	ROR1	6.5	-2.54276	-108.395	54.5	70.7139	55.5923	N/A	0.770712	N/A	1	N/A	0.786159
ROR2	ROR2	-117.5	-113.409	-159.979	3	7.07782	28.6012	N/A	0.42386	N/A	1	N/A	4.04096
ROS1	ROS	38	-2.00195	34.6105	38.5	82.4021	45.7302	N/A	0.467221	N/A	1	N/A	0.554964
RYK	RYK	87.5	52.079	88.2374	100.5	137.597	129.299	1.68014	0.730396	1	1	1.6943	0.939696
S100A8	S100 A8/A9	432	596.202	501.485	472	520.292	498.088	0.724587	0.907182	1	1	0.841133	0.957323
S100A10	S100A10	40	34.9285	-8.9018	26	32.2271	18.2126	1.1452	0.806775	1	1	0	0.565132
S100A4	S100A4	-146	-143.694	-159.979	2	20.0648	-7.21408	N/A	0.0996772	N/A	1	N/A	0
S100A6	S100A6	-39.5	34.7731	-32.8062	21.5	33.0517	20.2962	0	0.650496	1	1	0	0.614073
S100A8	S100A8	-64.5	-52.2973	-109.416	41.5	50.5841	62.3401	N/A	0.820416	N/A	1	N/A	1.23241
S100B	S100b	-67.5	-78.7969	-129.335	53	133.701	78.9501	N/A	0.396408	N/A	1	N/A	0.590499
SAA1	SAA	407	540.142	434.343	237.5	233.93	285.019	0.753506	1.01526	1	1	0.804127	1.21839
SART1	SART1	-135	-131.255	-159.979	1	-13.7013	1.0909	N/A	N/A	N/A	N/A	N/A	N/A
SART3	SART3	-130.5	-142.612	-159.979	39	29.805	19.7771	N/A	1.30851	N/A	1	N/A	0.663551
KITLG	SCF	-2	14.6659	-9.9509	35	19.159	16.7984	0	1.82682	1	1	0	0.87679
SCFR	SCF R /CD117	18	54.5157	-9.9509	26	49.8406	52.1526	0.33018	0.521663	1	1	0	1.04639
SCG3	SCG3	-122	-124.225	-159.979	32	57.7269	28.6012	N/A	0.554334	N/A	1	N/A	0.495456
CXCL12	SDF1 / CXCL12	4	22.0955	-9.9509	207.5	216.885	203.94	0.181032	0.956728	1	1	0	0.940315
SEPP1	Selenoprotein P	583.5	662.112	659.747	130.5	218.765	144.871	0.88127	0.59653	1	1	0.996427	0.662221
SEMA3A	SEMA3A	-130	-128.011	-153.85	13	33.7011	10.434	N/A	0.385745	N/A	1	N/A	0.309605
5-HTTLPR	Serotonin	862.5	994.71	864.551	-9.5	1.23369	27.044	0.867087	0	1	1	0.869148	21.9212
SERPINA1	Serpin A1	-85.5	-80.4194	-142.103	31	54.4802	46.7683	N/A	0.569014	N/A	1	N/A	0.858446
SERPINA12	Serpin A12	-146	-111.786	-159.979	5.5	11.6232	5.24339	N/A	0.47319	N/A	1	N/A	0.451112
SERPINA3	Serpin A3	-129.5	-106.919	-157.425	8.5	12.2726	45.7302	N/A	0.6926	N/A	1	N/A	3.7262
SERPINA4	Serpin A4	-113	-148.561	-159.979	0.5	16.818	11.9912	N/A	0.02973	N/A	1	N/A	0.712996
SERPINA5	Serpin A5	-105.5	-156.674	-159.979	24	59.0256	75.3167	N/A	0.406603	N/A	1	N/A	1.276
AGT	Serpin A8	-111	-95.0212	-159.979	21	9.02586	4.20527	N/A	2.32665	N/A	1	N/A	0.465914
SERPINA9	Serpin A9	-145	-145.857	-159.979	0	20.7141	18.2199	N/A	0	N/A	1	N/A	0.87959
SERPINB5	Serpin B5	-148	-151.265	-159.979	20	44.0906	18.739	N/A	0.453611	N/A	1	N/A	0.425011
SERPIND1	Serpin D1	-160	-152.888	-159.979	9.5	21.3635	14.5865	N/A	0.444685	N/A	1	N/A	0.682778
SERPINI1	Serpin I1	92	-150.725	-159.979	12	3.18173	2.64809	N/A	3.77153	N/A	1	N/A	0.832278
SERPING1	SERPING1	545	755.132	1038.71	306.5	370.063	264.774	0.721728	0.828237	1	1	1.37554	0.715484
SERTAD2	SERTAD2	-111.5	-96.6436	-77.7506	5	16.1687	30.1583	N/A	0.30924	N/A	1	N/A	1.86523
SFRP1	sFRP1	1168	18.043	-9.9509	50.5	24.8407	27.6404	64.7342	2.03295	1	1	0	1.1127
FRZB	sFRP3	34.5	57.8927	13.6538	44	36.2043	31.4115	0.59593	1.21532	1	1	0.235847	0.867617
SFRP4	sFRP4	26	18.7184	0.015539	43	35.068	48.8529	1.389	1.22619	1	1	0.000830143	1.39309
IL6ST	sgp130	78	94.3654	-9.9509	90	135.067	98.8203	0.826574	0.666334	1	1	0	0.731637
SHBG	SHBG	275.5	343.575	1061.69	197.5	286.947	195.22	0.801862	0.688281	1	1	3.09013	0.680335
SIGIRR	SIGIRR	82	112.602	64.5351	56	58.9314	41.7821	0.728231	0.950257	1	1	0.573127	0.708994
CD170	Siglec5/CD170	209	266.597	160.003	128	145.863	150.673	0.783954	0.877537	1	1	0.600168	1.03298
SIGLEC9	Siglec9	291	407.084	474.208	140	132.226	145.017	0.714839	1.05879	1	1	1.16489	1.09673
SLPI	SLPI	34	42.3581	-9.9509	85.5	85.0677	97.8775	0.80268	1.00508	1	1	0	1.15058
DIABLO	SMAC	33.5	10.4367	33.589	126.5	218.765	151.1	3.20984	0.578246	1	1	3.21837	0.690693
SMAD1	Smad 1	7	43.0335	-9.9509	44.5	56.0906	65.823	0.162664	0.79336	1	1	0	1.17351
SMAD4	Smad 4	80	99.7687	28.3412	48.5	42.4543	56.8665	0.801854	1.14241	1	1	0.284069	1.33948
SMAD5	Smad 5	15	34.2531	6.31013	38.5	7.79539	11.1417	0.437917	4.93882	1	1	0.184221	1.42927
SMAD7	Smad 7	97.5	128.812	51.4214	64.5	54.9542	47.4387	0.756919	1.1737	1	1	0.399198	0.863242
SMAD8	Smad 8	133.5	188.924	94.4344	21	11.7726	28.5831	0.706633	1.7838	1	1	0.499854	2.42793
SNCG	SNCG	876.5	1270.52	883.448	17	34.3504	36.3871	0.689873	0.494899	1	1	0.695342	1.05929
DKKL1	Soggy1	138.5	213.915	137.448	30	40.7497	78.5505	0.647455	0.736201	1	1	0.642535	1.92763
GH1	Somatotropin	-81.5	-39.8586	-145.167	44.5	79.1554	85.1788	N/A	0.562185	N/A	1	N/A	1.0761
Shh	Sonic Hedgehog (Shh Nterminal)	189.5	205.81	94.959	86	54.386	73.8366	0.920754	1.58129	1	1	0.461393	1.35764
SOST	SOST	-137.5	-125.307	-159.979	-12.5	27.2076	31.7155	N/A	0	N/A	1	N/A	1.16569
SOX17	SOX17	-58.5	-86.9091	-153.85	36	36.2985	61.8211	N/A	0.991778	N/A	1	N/A	1.70313
SOX2	SOX2	-127	-126.388	-159.979	25.5	33.7011	16.6627	N/A	0.756653	N/A	1	N/A	0.494428
SPARC	SPARC	-4.5	14.6659	-9.9509	52	55.5224	80.9074	0	0.936559	1	1	0	1.4572
SPARCL1	SPARCL1	497.5	535.563	572.922	96.5	170.713	108.537	0.928929	0.565275	1	1	1.06976	0.635783
TMPRSS5	Spinesin	119	173.389	0.540088	121	112.908	84.6786	0.686316	1.07167	1	1	0.00311489	0.749976
SPINK1	SPINK1	26.5	72.089	-61.9179	82.5	116.818	69.0879	0.367601	0.70623	1	1	0	0.591417
SRMS	SRMS	47	102.915	479.969	23	42.1426	78.9501	0.456687	0.545766	1	1	4.66374	1.8734
SSEA1	SSEA1	-146	-115.572	-159.979	35.5	42.7919	21.8534	N/A	0.829596	N/A	1	N/A	0.510689
SSEA4	SSEA4	-61.5	-56.0829	34.0998	23.5	51.8828	18.2199	N/A	0.452944	N/A	1	N/A	0.351175
SSTR2	SSTR2	-110.5	-85.2866	-150.785	44.5	75.9087	16.6627	N/A	0.586231	N/A	1	N/A	0.21951
SSTR5	SSTR5	-48.5	-59.8686	-135.974	15	62.2724	55.0733	N/A	0.240877	N/A	1	N/A	0.884394
BIRC5	Survivin	-81	-50.6748	-126.781	-3	76.558	27.563	N/A	0	N/A	1	N/A	0.360028
SYK	SYK	-21.5	-20.9303	-75.197	31.5	70.0645	36.9061	N/A	0.449586	N/A	1	N/A	0.526745
SDC1	Syndecan1	-150.5	-136.664	-159.979	1.5	24.6102	18.2199	N/A	0.0609503	N/A	1	N/A	0.74034
SDC3	Syndecan3	-137.5	-133.419	-159.979	22.5	125.259	49.8827	N/A	0.179628	N/A	1	N/A	0.398236
TACE	TACE	-135	-156.133	-159.979	-14	8.37651	6.28151	N/A	0	N/A	1	N/A	0.749896
TNFRSF13B	TACI / TNFRSF13B	229	303.07	88.1399	148	164.613	139.831	0.755601	0.89908	1	1	0.290824	0.849456
TAF4	TAF4	92.5	160.782	108.667	-13	-13.052	9.91494	0.575314	N/A	1	N/A	0.675864	N/A
CCL17	Tarc	10	16.0168	-9.9509	62.5	75.9768	75.7222	0.624346	0.82262	1	1	0	0.996648
WSX1	TCCR / WSX1	-7	8.58715	-8.9018	31.5	41.3179	33.7684	0	0.762381	1	1	0	0.817283
TEC	Tec	743.5	761.621	1041.77	290	344.089	328.619	0.976207	0.842805	1	1	1.36784	0.955039
CCL25	TECK / CCL25	159.5	220.669	146.889	53	48.1361	45.0818	0.722803	1.10105	1	1	0.665656	0.936549
TFF1	TFF1	-129	-111.786	-153.339	32.5	58.3763	32.2346	N/A	0.556733	N/A	1	N/A	0.552186
TFF3	TFF3	-137	-79.8785	-159.979	8.5	19.4154	15.1056	N/A	0.437796	N/A	1	N/A	0.778019
TFPI	TFPI	16.5	53.1648	-9.9509	73	85.0677	54.981	0.310356	0.858141	1	1	0	0.646321
TGFA	TGFalpha	6	59.919	-9.9509	26	25.9771	23.8692	0.100135	1.00088	1	1	0	0.918857
TGFB1	TGFbeta 1	611.5	740.741	1069.57	392.5	344.157	399.096	0.825524	1.14047	1	1	1.44392	1.15963
TGFB2	TGFbeta 2	45.5	59.919	-1.55811	72	52.6815	68.6513	0.759358	1.3667	1	1	0	1.30314
TGFB3	TGFbeta 3	9	33.5777	26.7676	38	9.49992	44.6104	0.268035	4.00003	1	1	0.797184	4.69587
TGFB5	TGFbeta 5	278	339.543	276.978	267	265.18	240.237	0.818749	1.00686	1	1	0.815738	0.90594
TGFBR1	TGFbeta RI / ALK5	18.5	28.1743	45.6513	35	7.79539	25.2834	0.656627	4.48983	1	1	1.62032	3.24338
TGFBR2	TGFbeta RII	71	26.148	-9.9509	72.5	32.7952	56.8665	2.71531	2.21069	1	1	0	1.73399
ALK 1	TGFbeta RIII	-9	20.0693	-9.9509	38	28.2498	38.9537	0	1.34514	1	1	0	1.3789
F2	Thrombin	-116	-130.715	-159.979	6	37.5971	18.739	N/A	0.159587	N/A	1	N/A	0.498415
THBD	Thrombomodulin	-115	-114.49	-159.979	29.5	81.1034	34.8299	N/A	0.363733	N/A	1	N/A	0.42945
THPO	Thrombopoietin (TPO)	129.5	163.258	11.0311	83	81.0904	69.1227	0.793222	1.02355	1	1	0.0675683	0.852415
THBS1	Thrombospondin1	1183	2713.64	3677.11	231.5	1175.4	666.845	0.435946	0.196954	1	1	1.35505	0.567334
THBS2	Thrombospondin2	268	309.824	248.127	162	191.317	162.458	0.865007	0.846762	1	1	0.800866	0.849156
THBS4	Thrombospondin4	86.5	164.609	23.6203	71	71.9995	34.7112	0.525488	0.986117	1	1	0.143493	0.482103
TK1	Thymidine Kinase1	44.5	103.456	45.8466	39	112.921	49.8827	0.430135	0.345373	1	1	0.443151	0.441747
TMPO	Thymopoietin	202.5	206.485	155.282	93	103.249	82.793	0.980701	0.900732	1	1	0.752027	0.801874
TG	Thyroglobulin	74.5	96.4254	78.0227	75	112.272	113.208	0.772618	0.66802	1	1	0.809151	1.00834
TIE1	Tie1	33.5	36.2793	31.4885	94.5	116.886	94.5778	0.923391	0.808483	1	1	0.867946	0.809148
TEK	Tie2	-3	9.26257	-9.9509	65	52.1133	38.9537	0	1.24728	1	1	0	0.747481
HAVCR1	TIM1	-141.5	-137.204	-159.979	19.5	14.2206	4.20527	N/A	1.37125	N/A	1	N/A	0.295716
TIMP1	TIMP1	-3.5	16.0168	-9.9509	58.5	47.5679	67.2371	0	1.22982	1	1	0	1.4135
TIMP2	TIMP2	20	156.504	68.207	61.5	352.111	48.3815	0.127792	0.174661	1	1	0.435816	0.137404
TIMP3	TIMP3	109.5	126.785	52.995	98	85.6358	128.989	0.863663	1.14438	1	1	0.41799	1.50625
TIMP4	TIMP4	-3	11.9642	-9.9509	46.5	28.818	73.3652	0	1.61358	1	1	0	2.54581
TNFSF15	TL1A / TNFSF15	-7	5.21006	-9.9509	56.5	4.38632	45.5532	0	12.881	1	1	0	10.3853
TLR1	TLR1	110.5	152.451	65.0597	130.5	111.772	125.69	0.724821	1.16756	1	1	0.426757	1.12452
TLR2	TLR2	0	28.1743	-9.9509	39	33.9316	31.4115	0	1.14937	1	1	0	0.92573
TLR3	TLR3	22.5	80.857	-9.9509	76	53.8178	62.9946	0.278269	1.41217	1	1	0	1.17052
TLR4	TLR4	41	27.4989	-8.37725	37	35.6361	33.7684	1.49097	1.03827	1	1	0	0.94759
TMEFF1	TMEFF1 / Tomoregulin1	187.5	224.046	132.202	156.5	173.703	155.858	0.836882	0.900961	1	1	0.590067	0.897267
TMEFF2	TMEFF2	56.5	54.5157	48.2741	53	94.7267	54.981	1.0364	0.559504	1	1	0.885509	0.580417
TNFRSF1A	TNF RI / TNFRSF1A	30.5	43.7089	-9.9509	62.5	50.4088	26.2262	0.697798	1.23986	1	1	0	0.52027
TNFRSF1B	TNF RII / TNFRSF1B	48	109.9	204.065	23.5	10.0681	16.327	0.436761	2.3341	1	1	1.85683	1.62166
TNF	TNFalpha	568	749.522	882.308	29	33.9316	31.8829	0.757816	0.854661	1	1	1.17716	0.939622
LTA	TNFbeta	590.5	729.259	1159.79	235	269.726	234.109	0.809726	0.871256	1	1	1.59037	0.867953
TNK1	TNK1	379.5	464.176	598.97	122	211.622	134.49	0.817578	0.576499	1	1	1.29039	0.635518
TOPORS	TOPORS	26.5	11.5183	-109.416	78	124.61	64.9354	2.30069	0.625954	1	1	0	0.521111
tPA	TPA	-18	-28.5016	-116.566	50.5	92.1423	60.2639	N/A	0.548065	N/A	1	N/A	0.65403
TPM1	TPM1	-57.5	-13.8998	-40.4672	6	30.4543	17.7009	N/A	0.197016	N/A	1	N/A	0.581227
CRISP2	TPX	205.5	263.22	142.693	173.5	184.499	164.815	0.780715	0.940385	1	1	0.542105	0.893311
PODXL	TRA160	334.5	272.729	275.165	305	377.206	302.146	1.22649	0.808577	1	1	1.00893	0.801012
TRA181	TRA181	70.5	54.7831	-22.0808	363	436.946	333.809	1.28689	0.830767	1	1	0	0.76396
TRADD	TRADD	109	155.153	77.6489	114.5	116.317	117.204	0.702532	0.984375	1	1	0.500466	1.00763
TNFRSF10A	TRAIL R1 / DR4 / TNFRSF10A	202.5	259.843	171.019	193.5	212.34	184.613	0.779317	0.911276	1	1	0.658161	0.869425
TNFRSF10B	TRAIL R2 / DR5 / TNFRSF10B	188	243.633	184.132	169.5	173.703	214.782	0.771652	0.975801	1	1	0.755778	1.23649
TNFRSF10C	TRAIL R3 / TNFRSF10C	0	84.2341	120.662	82.5	34.4998	60.6377	0	2.39132	1	1	1.43246	1.75763
TNFRSF10D	TRAIL R4 / TNFRSF10D	8	46.4106	-9.9509	71	33.9316	49.3243	0.172374	2.09245	1	1	0	1.45364
TNFSF10	TRAIL / TNFSF10	7.5	-9.64916	-9.9509	33	51.5451	43.1962	N/A	0.640216	N/A	1	N/A	0.838028
TNFSF11	TRANCE	22	49.7877	2.63829	96.5	81.6586	73.8366	0.441876	1.18175	1	1	0.0529907	0.904211
TF	Transferrin	-94	-95.562	-159.979	9.5	62.2724	37.4252	N/A	0.152556	N/A	1	N/A	0.600992
PI3	Trappin2	-105	-96.6436	-159.468	19.5	53.8308	43.1349	N/A	0.362246	N/A	1	N/A	0.801304
TREM1	TREM1	76	156.504	-9.9509	105	88.4767	93.1636	0.485611	1.18675	1	1	0	1.05297
NTRK2	TRKB	100.5	207.832	514.699	47	77.8567	118.918	0.483563	0.603673	1	1	2.47651	1.52739
TNNC2	Troponin C	153	307.882	187.83	225.5	294.739	227.402	0.496944	0.765084	1	1	0.610072	0.771536
TNNI3	TROPONIN I	-71	-36.6138	-78.2614	72	96.6878	74.7976	N/A	0.744665	N/A	1	N/A	0.7736
TNFRSF19	TROY / TNFRSF19	9	-9.64916	-9.9509	52.5	44.727	82.3216	N/A	1.17379	N/A	1	N/A	1.84054
TRPC1	TRPC1	-54	-70.6848	-159.979	20.5	36.2985	32.2346	N/A	0.564762	N/A	1	N/A	0.888043
TRPC6	TRPC6	-119.5	-117.735	-159.979	33	11.6232	30.6774	N/A	2.83914	N/A	1	N/A	2.63931
TRPM7	TRPM7	-116.5	-116.654	-159.979	23.5	6.42847	11.9912	N/A	3.65561	N/A	1	N/A	1.86533
PRSS1	Trypsin 1	122	71.5482	-60.8965	39.5	86.2982	44.6921	1.70515	0.457715	1	1	0	0.517879
TNFAIP6	TSG6	168	217.292	157.905	31	83.9313	23.8692	0.773154	0.36935	1	1	0.726696	0.28439
CGA	TSH	347	354.932	340.539	120.5	221.362	143.314	0.977651	0.544356	1	1	0.959448	0.647416
TSLP	TSLP	-143	-152.888	-159.979	5.5	46.0387	22.3724	N/A	0.119465	N/A	1	N/A	0.485948
CRLF2	TSLP R	-0.5	7.91173	-9.9509	59	70.295	20.0981	0	0.83932	1	1	0	0.285911
TNFSF12	TWEAK / TNFSF12	43.5	59.2436	-1.55811	89.5	80.5222	68.1799	0.734257	1.11149	1	1	0	0.846722
TNFRSF12	TWEAK R / TNFRSF12	-10	2.50838	-9.9509	44.5	54.9542	24.812	0	0.809765	1	1	0	0.451504
TXK	TXK	117.5	129.956	101.516	325.5	407.725	308.894	0.904155	0.798332	1	1	0.781162	0.757604
TYK2	Tyk2	-116	-139.908	-159.979	43.5	66.8178	116.842	N/A	0.651024	N/A	1	N/A	1.74866
DDR2	TYRO10	478.5	1153.71	745.039	226	366.167	324.985	0.41475	0.617205	1	1	0.645778	0.887533
UBB	Ubiquitin+1	195	364.533	516.697	254.5	700.973	466.505	0.534931	0.363067	1	1	1.41742	0.66551
FAS	uPA	37.5	41.0073	-4.18086	59.5	64.0451	66.7657	0.914472	0.929034	1	1	0	1.04248
PLAUR	uPAR	21.5	25.4726	-9.9509	64.5	58.3633	52.1526	0.844043	1.10515	1	1	0	0.893587
UMOD	Uromodulin	-104.5	-85.2866	-144.657	15.5	53.1815	7.8387	N/A	0.291455	N/A	1	N/A	0.147395
ADH	Vasopressin	-8	-7.41005	-129.845	22.5	64.8697	48.3255	N/A	0.346849	N/A	1	N/A	0.744962
VASN	Vasorin	240	293.614	242.882	140	141.317	132.76	0.8174	0.990678	1	1	0.827215	0.939449
VCAM	VCAM1 (CD106)	1	34.2531	-9.9509	104.5	67.4541	106.834	0.0291945	1.5492	1	1	0	1.5838
TXNIP	VDUP1	552.5	789.203	1471.81	500.5	589.543	558.044	0.700074	0.848963	1	1	1.86493	0.946571
CDH5	VECadherin	170	251.738	153.709	76.5	49.8406	67.2371	0.675305	1.53489	1	1	0.610589	1.34904
VEGFA	VEGF	10	48.4369	-9.9509	98	36.2043	63.466	0.206454	2.70686	1	1	0	1.753
VEGFR1	VEGF R1	-98	-69.6032	-159.468	-8.5	-1.3637	2.12902	N/A	N/A	N/A	N/A	N/A	N/A
VEGFR2	VEGF R2 (KDR)	14.5	36.2793	-9.9509	60	33.3634	83.7358	0.399677	1.79838	1	1	0	2.50981
VEGFR3	VEGF R3	-2.5	19.3939	-9.9509	42	64.0451	37.0682	0	0.655788	1	1	0	0.578783
VEGFB	VEGFB	-2.5	-5.59665	-9.9509	46	29.9543	30.4687	N/A	1.53567	N/A	1	N/A	1.01717
VEGFC	VEGFC	16.5	144.346	-9.9509	80.5	150.408	90.8066	0.114308	0.53521	1	1	0	0.603735
FIGF	VEGFD	23	49.7877	-9.9509	63	82.7949	73.8366	0.461961	0.760916	1	1	0	0.891801
TNFSF15	VEGI / TNFSF15	9	21.4201	-9.9509	97.5	126.545	86.5641	0.420166	0.770479	1	1	0	0.68406
VGF	VGF	3	40.722	-56.2999	96	112.272	95.5601	0.0736702	0.855065	1	1	0	0.851147
VIPR2	VIP Receptor 2	-82	-64.1951	-134.442	2.5	4.48043	0.57184	N/A	0.557983	N/A	1	N/A	0.127631
NAMPT	Visfatin	-130.5	-141.531	-153.339	12.5	-11.7533	-8.2522	N/A	N/A	N/A	N/A	N/A	N/A
VDR	Vitamin D Receptor	-87.5	-110.164	-159.979	-12.5	-13.7013	4.72433	N/A	N/A	N/A	N/A	N/A	N/A
DBP	Vitamin DBP	-127	-138.827	-159.979	42.5	54.4802	51.9589	N/A	0.7801	N/A	1	N/A	0.953721
PROS1	Vitamin Kdependent protein S	-141	-137.204	-159.979	57.5	64.8697	64.4164	N/A	0.886392	N/A	1	N/A	0.993011
VTN	Vitronectin	-104	-100.429	-153.85	65.5	55.7789	78.431	N/A	1.17428	N/A	1	N/A	1.40611
VWF	VWF	51	60.1912	-61.9179	6.5	9.67521	5.76245	0.8473	0.67182	1	1	0	0.59559
WIF1	WIF1	143.5	197.029	179.936	62	46.4315	63.9374	0.728319	1.3353	1	1	0.913246	1.37703
WT1	Wilms Tumor 1	88.5	78.0379	-16.9735	155	191.493	152.657	1.13406	0.809431	1	1	0	0.797195
CCN4	WISP1 / CCN4	2	14.6659	-9.9509	145	126.545	123.804	0.136371	1.14584	1	1	0	0.978342
EDA2R	XEDAR	5.5	36.2793	-9.9509	152	128.817	192.627	0.151601	1.17996	1	1	0	1.49535
XIAP	XIAP	-132.5	-136.123	-159.979	0.5	-2.01305	6.28151	N/A	N/A	N/A	N/A	N/A	N/A
ZAG	ZAG	-88	-92.858	-159.979	24.5	67.4671	50.9208	N/A	0.36314	N/A	1	N/A	0.75475
ZAP70	ZAP70	-29.5	-24.1751	-141.081	200.5	306.427	231.554	N/A	0.654316	N/A	1	N/A	0.755658
